# Supplementary material for: Hippocampal-entorhinal cognitive maps and cortical motor system represent action plans and their outcomes
Source: Nat Commun. 2025 May 3;16:4139. doi: 10.1038/s41467-025-59153-y (PMC12049502; doi:10.1038/s41467-025-59153-y)
Supplement: Supplementary file 7 — Source Data [file 41467_2025_59153_MOESM7_ESM.xlsx]

## Sheet: Figure_1I
subject	task	accuracy
sub-01	task 1	100.00
sub-02	task 1	97.22
sub-03	task 1	98.61
sub-04	task 1	91.67
sub-05	task 1	97.92
sub-06	task 1	100.00
sub-07	task 1	100.00
sub-08	task 1	52.78
sub-09	task 1	98.61
sub-10	task 1	97.22
sub-11	task 1	86.81
sub-12	task 1	94.44
sub-13	task 1	93.06
sub-14	task 1	94.44
sub-15	task 1	93.06
sub-16	task 1	75.69
sub-17	task 1	96.53
sub-18	task 1	97.92
sub-19	task 1	95.14
sub-20	task 1	89.58
sub-21	task 1	99.31
sub-22	task 1	100.00
sub-23	task 1	96.53
sub-24	task 1	84.03
sub-25	task 1	84.03
sub-26	task 1	95.14
sub-27	task 1	96.53
sub-28	task 1	98.61
sub-29	task 1	98.61
sub-30	task 1	90.28
sub-31	task 1	100.00
sub-32	task 1	97.92
sub-33	task 1	93.75
sub-34	task 1	94.44
sub-35	task 1	96.53
sub-36	task 1	98.61
sub-37	task 1	95.83
sub-38	task 1	94.44
sub-39	task 1	97.22
sub-40	task 1	95.83
sub-41	task 1	90.28
sub-42	task 1	95.83
sub-43	task 1	84.72
sub-44	task 1	97.22
sub-45	task 1	93.06
sub-46	task 1	90.97
sub-01	task 2	98.67
sub-02	task 2	88.67
sub-03	task 2	98.67
sub-04	task 2	87.33
sub-05	task 2	97.33
sub-06	task 2	98.00
sub-07	task 2	98.67
sub-08	task 2	55.33
sub-09	task 2	99.33
sub-10	task 2	94.67
sub-11	task 2	74.00
sub-12	task 2	94.67
sub-13	task 2	91.33
sub-14	task 2	96.00
sub-15	task 2	92.67
sub-16	task 2	65.33
sub-17	task 2	97.33
sub-18	task 2	100.00
sub-19	task 2	92.67
sub-20	task 2	91.33
sub-21	task 2	98.67
sub-22	task 2	100.00
sub-23	task 2	92.67
sub-24	task 2	84.00
sub-25	task 2	86.67
sub-26	task 2	96.00
sub-27	task 2	96.67
sub-28	task 2	98.00
sub-29	task 2	98.67
sub-30	task 2	88.67
sub-31	task 2	100.00
sub-32	task 2	99.33
sub-33	task 2	96.00
sub-34	task 2	100.00
sub-35	task 2	98.67
sub-36	task 2	98.00
sub-37	task 2	94.00
sub-38	task 2	90.00
sub-39	task 2	96.67
sub-40	task 2	96.00
sub-41	task 2	89.33
sub-42	task 2	92.00
sub-43	task 2	93.33
sub-44	task 2	98.67
sub-45	task 2	86.67
sub-46	task 2	93.33

## Sheet: Figure_2a
subject	day	correlation
sub-01	day 1	0.301138040644751
sub-02	day 1	0.33899562922145
sub-03	day 1	0.714795098354741
sub-04	day 1	0.273196017333365
sub-05	day 1	0.866123379618028
sub-06	day 1	0.371248499254815
sub-07	day 1	0.67696583921003
sub-08	day 1	0.0608454948342034
sub-09	day 1	0.542512953492881
sub-10	day 1	-0.324752352007167
sub-11	day 1	0.111873423220042
sub-12	day 1	0.314438641817474
sub-13	day 1	0.243007206408934
sub-14	day 1	0.337650747723857
sub-15	day 1	0.59577897214014
sub-16	day 1	-0.0533994636863849
sub-17	day 1	0.845452920537486
sub-18	day 1	0.901086473555918
sub-19	day 1	0.706307980561506
sub-20	day 1	0.209265565230969
sub-21	day 1	0.883408606388189
sub-22	day 1	0.60091948115103
sub-23	day 1	0.37544753656159
sub-24	day 1	0.511166315159243
sub-25	day 1	0.373026633719727
sub-26	day 1	0.613478232259551
sub-27	day 1	0.354046688471356
sub-28	day 1	0.410412960469544
sub-29	day 1	0.358731394662322
sub-30	day 1	0.492674889929528
sub-31	day 1	0.914036478917145
sub-32	day 1	0.52177060416403
sub-33	day 1	0.820992098643846
sub-34	day 1	0.346325070769662
sub-35	day 1	0.598365105812047
sub-36	day 1	0.701212902926303
sub-37	day 1	0.569395139757085
sub-38	day 1	0.0622855500692897
sub-39	day 1	0.686485088759728
sub-40	day 1	0.0288387414681448
sub-41	day 1	0.229999280498003
sub-42	day 1	0.719856992181121
sub-43	day 1	0.100123016479133
sub-44	day 1	0.751169426086734
sub-45	day 1	0.054701818704694
sub-46	day 1	0.656886565825194
sub-01	day 2	0.568861363769846
sub-02	day 2	0.414225691469111
sub-03	day 2	0.818115731654281
sub-04	day 2	0.713993986370234
sub-05	day 2	0.8386627326737
sub-06	day 2	0.574833100045663
sub-07	day 2	0.708163502648367
sub-08	day 2	0.244253622378423
sub-09	day 2	0.8433283267918
sub-10	day 2	-0.239227658762598
sub-11	day 2	0.2264497285612
sub-12	day 2	0.527032720036679
sub-13	day 2	0.410669171601933
sub-14	day 2	0.29959132048678
sub-15	day 2	0.774683789866259
sub-16	day 2	0.510550108440068
sub-17	day 2	0.88003689095501
sub-18	day 2	0.801972478779091
sub-19	day 2	0.609045407126148
sub-20	day 2	0.872987147912743
sub-21	day 2	0.921294088546507
sub-22	day 2	0.876682960839214
sub-23	day 2	0.394141777620891
sub-24	day 2	0.540694784143937
sub-25	day 2	0.244457713610062
sub-26	day 2	0.142851526920194
sub-27	day 2	0.362943240402832
sub-28	day 2	0.92743446043005
sub-29	day 2	0.229930016095391
sub-30	day 2	0.771605242287946
sub-31	day 2	0.921452329577937
sub-32	day 2	0.575399259250745
sub-33	day 2	0.918352767482982
sub-34	day 2	0.942267264396162
sub-35	day 2	0.814629756254742
sub-36	day 2	0.873792494390303
sub-37	day 2	0.722096879518632
sub-38	day 2	0.178044842347676
sub-39	day 2	0.69243043897636
sub-40	day 2	0.697736282565254
sub-41	day 2	0.0124399809520689
sub-42	day 2	0.688716211343841
sub-43	day 2	0.721223150833705
sub-44	day 2	0.90030776033
sub-45	day 2	0.581747588629448
sub-46	day 2	0.738173978195695

## Sheet: Figure_2c
subject	day	correlation
sub-01	day 1	-0.157158584982269
sub-02	day 1	0.618280396528438
sub-03	day 1	0.710897310949133
sub-04	day 1	0.0336981157795502
sub-05	day 1	0.76466805416353
sub-06	day 1	0.196347687942179
sub-07	day 1	0.297475126679417
sub-08	day 1	0.440146354354213
sub-09	day 1	0.571520043621171
sub-10	day 1	0.351212509155921
sub-11	day 1	0.390081186212118
sub-12	day 1	0.390760430852301
sub-13	day 1	0.0770735064878316
sub-14	day 1	-0.00674037296101398
sub-15	day 1	0.462351938442083
sub-16	day 1	-0.0284332103519052
sub-17	day 1	0.894145867997671
sub-18	day 1	0.860646311967585
sub-19	day 1	-0.0449358197400932
sub-20	day 1	0.153455824412418
sub-21	day 1	0.461092814323704
sub-22	day 1	0.46895745784287
sub-23	day 1	0.200863114238217
sub-24	day 1	0.235051320608279
sub-25	day 1	0.348309516568586
sub-26	day 1	0.520711777232695
sub-27	day 1	0.525742542779942
sub-28	day 1	0.584165656621211
sub-29	day 1	0.46306362242166
sub-30	day 1	0.237736938379376
sub-31	day 1	0.881751621188641
sub-32	day 1	0.313791702051864
sub-33	day 1	0.86067938908065
sub-34	day 1	0.216117249199515
sub-35	day 1	0.560287338361321
sub-36	day 1	0.695079801479522
sub-37	day 1	0.615620730439277
sub-38	day 1	0.118181205916445
sub-39	day 1	0.350166933436215
sub-40	day 1	0.0651641891588081
sub-41	day 1	0.251729235565013
sub-42	day 1	0.462043051687791
sub-43	day 1	0.249532652527218
sub-44	day 1	0.792571304752774
sub-45	day 1	0.12700022325165
sub-46	day 1	0.317956302274874
sub-01	day 2	0.450407275100241
sub-02	day 2	0.422668413130062
sub-03	day 2	0.901191995935253
sub-04	day 2	0.489745949329463
sub-05	day 2	0.894771728380599
sub-06	day 2	0.233770322445515
sub-07	day 2	0.752983440935055
sub-08	day 2	0.392233301949359
sub-09	day 2	0.878143624940076
sub-10	day 2	0.179969382223578
sub-11	day 2	0.366680221009296
sub-12	day 2	0.74090923893971
sub-13	day 2	0.436326809676305
sub-14	day 2	0.458728333988617
sub-15	day 2	0.557227528213876
sub-16	day 2	0.129323958914649
sub-17	day 2	0.88002231283291
sub-18	day 2	0.886545995622316
sub-19	day 2	0.380606393198589
sub-20	day 2	0.804395028734412
sub-21	day 2	0.895395094608926
sub-22	day 2	0.881710449210701
sub-23	day 2	0.517465310969312
sub-24	day 2	0.623467954654725
sub-25	day 2	0.210547742213114
sub-26	day 2	0.0764164039591227
sub-27	day 2	0.320186844599691
sub-28	day 2	0.70430103306884
sub-29	day 2	0.497439524522832
sub-30	day 2	0.721829903706801
sub-31	day 2	0.917589439092703
sub-32	day 2	0.252511214241429
sub-33	day 2	0.854541520466884
sub-34	day 2	0.970164348188612
sub-35	day 2	0.872817463515321
sub-36	day 2	0.629031494551604
sub-37	day 2	0.816216130218899
sub-38	day 2	0.39628984156751
sub-39	day 2	0.498618399115155
sub-40	day 2	0.476029245839476
sub-41	day 2	0.128756749823097
sub-42	day 2	0.53036070135369
sub-43	day 2	0.222990573698617
sub-44	day 2	0.899092111169899
sub-45	day 2	0.454604713374728
sub-46	day 2	0.68280304478769

## Sheet: Figure_2b
Subject, Day, Object, Dimension 1, Dimension 2
sub-01, day 1, stimulus 1, 0.1146, 0.4552
sub-01, day 1, stimulus 2, 0.2320, 0.2151
sub-01, day 1, stimulus 3, 0.5427, -0.1448
sub-01, day 1, stimulus 4, 0.1727, -0.3594
sub-01, day 1, stimulus 5, -0.3162, -0.1392
sub-01, day 1, stimulus 6, -0.1134, -0.0611
sub-01, day 1, stimulus 7, -0.2738, -0.0017
sub-01, day 1, stimulus 8, -0.3586, 0.0359
sub-01, day 2, stimulus 1, -0.0716, -0.3986
sub-01, day 2, stimulus 2, -0.3835, -0.1227
sub-01, day 2, stimulus 3, -0.4297, 0.0232
sub-01, day 2, stimulus 4, -0.3114, 0.2727
sub-01, day 2, stimulus 5, 0.1662, -0.2779
sub-01, day 2, stimulus 6, 0.0456, 0.4079
sub-01, day 2, stimulus 7, 0.5246, 0.0465
sub-01, day 2, stimulus 8, 0.4598, 0.0489
sub-02, day 1, stimulus 1, -0.1829, 0.0279
sub-02, day 1, stimulus 2, -0.4308, 0.2078
sub-02, day 1, stimulus 3, -0.3086, 0.3971
sub-02, day 1, stimulus 4, -0.3264, -0.4370
sub-02, day 1, stimulus 5, 0.0110, -0.3870
sub-02, day 1, stimulus 6, 0.3566, 0.4376
sub-02, day 1, stimulus 7, 0.3269, -0.2610
sub-02, day 1, stimulus 8, 0.5542, 0.0146
sub-02, day 2, stimulus 1, -0.1012, 0.5205
sub-02, day 2, stimulus 2, -0.1908, 0.1236
sub-02, day 2, stimulus 3, -0.4610, -0.0371
sub-02, day 2, stimulus 4, -0.2590, -0.2692
sub-02, day 2, stimulus 5, -0.0550, -0.3764
sub-02, day 2, stimulus 6, 0.5071, -0.1888
sub-02, day 2, stimulus 7, 0.2692, 0.0772
sub-02, day 2, stimulus 8, 0.2908, 0.1502
sub-03, day 1, stimulus 1, -0.1495, -0.3888
sub-03, day 1, stimulus 2, -0.4034, 0.2300
sub-03, day 1, stimulus 3, -0.1509, 0.2353
sub-03, day 1, stimulus 4, -0.2373, -0.0778
sub-03, day 1, stimulus 5, -0.0978, -0.1948
sub-03, day 1, stimulus 6, 0.2875, 0.4024
sub-03, day 1, stimulus 7, 0.3281, -0.0450
sub-03, day 1, stimulus 8, 0.4234, -0.1612
sub-03, day 2, stimulus 1, 0.1931, 0.4004
sub-03, day 2, stimulus 2, 0.4629, -0.1637
sub-03, day 2, stimulus 3, 0.3127, -0.0686
sub-03, day 2, stimulus 4, 0.0203, -0.0141
sub-03, day 2, stimulus 5, -0.0610, 0.1071
sub-03, day 2, stimulus 6, -0.1939, -0.3700
sub-03, day 2, stimulus 7, -0.3553, -0.1586
sub-03, day 2, stimulus 8, -0.3787, 0.2675
sub-04, day 1, stimulus 1, 0.3077, -0.2356
sub-04, day 1, stimulus 2, 0.2827, 0.0294
sub-04, day 1, stimulus 3, 0.6016, 0.0829
sub-04, day 1, stimulus 4, -0.1026, 0.3171
sub-04, day 1, stimulus 5, -0.1819, -0.0723
sub-04, day 1, stimulus 6, -0.2777, 0.1246
sub-04, day 1, stimulus 7, -0.3581, -0.0171
sub-04, day 1, stimulus 8, -0.2716, -0.2289
sub-04, day 2, stimulus 1, -0.2879, 0.2753
sub-04, day 2, stimulus 2, 0.1653, 0.3136
sub-04, day 2, stimulus 3, 0.3487, 0.0152
sub-04, day 2, stimulus 4, 0.1015, -0.0837
sub-04, day 2, stimulus 5, -0.1067, -0.0144
sub-04, day 2, stimulus 6, 0.1760, -0.1970
sub-04, day 2, stimulus 7, -0.1496, -0.1300
sub-04, day 2, stimulus 8, -0.2472, -0.1791
sub-05, day 1, stimulus 1, 0.0387, 0.4473
sub-05, day 1, stimulus 2, 0.4721, -0.0784
sub-05, day 1, stimulus 3, 0.2075, 0.0285
sub-05, day 1, stimulus 4, 0.0496, 0.0197
sub-05, day 1, stimulus 5, -0.1225, 0.0862
sub-05, day 1, stimulus 6, 0.0042, -0.4205
sub-05, day 1, stimulus 7, -0.3137, -0.1170
sub-05, day 1, stimulus 8, -0.3359, 0.0343
sub-05, day 2, stimulus 1, 0.0544, 0.4418
sub-05, day 2, stimulus 2, 0.4964, -0.0190
sub-05, day 2, stimulus 3, 0.2469, -0.0688
sub-05, day 2, stimulus 4, 0.0313, 0.0152
sub-05, day 2, stimulus 5, -0.1553, 0.1181
sub-05, day 2, stimulus 6, -0.0134, -0.4211
sub-05, day 2, stimulus 7, -0.2396, -0.0729
sub-05, day 2, stimulus 8, -0.4208, 0.0068
sub-06, day 1, stimulus 1, 0.1615, 0.1668
sub-06, day 1, stimulus 2, 0.5050, -0.1303
sub-06, day 1, stimulus 3, 0.5116, 0.0694
sub-06, day 1, stimulus 4, -0.0651, 0.3383
sub-06, day 1, stimulus 5, -0.4116, 0.0801
sub-06, day 1, stimulus 6, -0.0319, -0.3268
sub-06, day 1, stimulus 7, -0.4578, -0.0249
sub-06, day 1, stimulus 8, -0.2118, -0.1727
sub-06, day 2, stimulus 1, 0.2013, -0.3563
sub-06, day 2, stimulus 2, 0.4153, 0.1402
sub-06, day 2, stimulus 3, 0.2530, 0.0174
sub-06, day 2, stimulus 4, 0.0119, 0.2596
sub-06, day 2, stimulus 5, 0.0067, -0.0566
sub-06, day 2, stimulus 6, -0.2816, 0.3661
sub-06, day 2, stimulus 7, -0.2752, -0.2360
sub-06, day 2, stimulus 8, -0.3313, -0.1345
sub-07, day 1, stimulus 1, -0.0249, -0.3913
sub-07, day 1, stimulus 2, -0.4016, -0.1443
sub-07, day 1, stimulus 3, -0.3304, 0.1294
sub-07, day 1, stimulus 4, -0.1847, 0.2265
sub-07, day 1, stimulus 5, -0.0167, -0.2069
sub-07, day 1, stimulus 6, 0.0911, 0.4468
sub-07, day 1, stimulus 7, 0.4234, 0.0245
sub-07, day 1, stimulus 8, 0.4440, -0.0848
sub-07, day 2, stimulus 1, 0.2365, -0.3341
sub-07, day 2, stimulus 2, 0.5000, 0.2106
sub-07, day 2, stimulus 3, 0.3495, 0.0513
sub-07, day 2, stimulus 4, 0.0052, -0.0771
sub-07, day 2, stimulus 5, -0.0988, -0.3135
sub-07, day 2, stimulus 6, -0.1581, 0.4572
sub-07, day 2, stimulus 7, -0.4209, 0.0355
sub-07, day 2, stimulus 8, -0.4134, -0.0301
sub-08, day 1, stimulus 1, 0.0578, 0.3859
sub-08, day 1, stimulus 2, 0.0835, -0.3305
sub-08, day 1, stimulus 3, 0.0067, 0.0609
sub-08, day 1, stimulus 4, 0.2854, 0.1777
sub-08, day 1, stimulus 5, -0.3243, 0.1975
sub-08, day 1, stimulus 6, -0.2063, -0.1946
sub-08, day 1, stimulus 7, 0.5374, -0.1561
sub-08, day 1, stimulus 8, -0.4401, -0.1407
sub-08, day 2, stimulus 1, 0.4739, -0.3940
sub-08, day 2, stimulus 2, -0.3956, -0.2416
sub-08, day 2, stimulus 3, -0.2038, 0.3143
sub-08, day 2, stimulus 4, -0.4533, 0.0979
sub-08, day 2, stimulus 5, -0.0737, -0.3615
sub-08, day 2, stimulus 6, 0.2805, 0.4842
sub-08, day 2, stimulus 7, 0.0153, -0.0035
sub-08, day 2, stimulus 8, 0.3567, 0.1042
sub-09, day 1, stimulus 1, 0.4860, 0.0818
sub-09, day 1, stimulus 2, 0.1561, -0.3057
sub-09, day 1, stimulus 3, 0.1436, 0.0153
sub-09, day 1, stimulus 4, -0.0803, -0.1427
sub-09, day 1, stimulus 5, -0.0702, 0.0693
sub-09, day 1, stimulus 6, -0.2355, -0.1442
sub-09, day 1, stimulus 7, -0.3378, 0.0307
sub-09, day 1, stimulus 8, -0.0618, 0.3955
sub-09, day 2, stimulus 1, 0.1456, 0.2912
sub-09, day 2, stimulus 2, 0.5044, 0.0121
sub-09, day 2, stimulus 3, 0.3017, -0.1175
sub-09, day 2, stimulus 4, 0.0120, -0.2478
sub-09, day 2, stimulus 5, -0.0751, -0.1884
sub-09, day 2, stimulus 6, -0.1183, 0.2831
sub-09, day 2, stimulus 7, -0.3247, -0.0439
sub-09, day 2, stimulus 8, -0.4456, 0.0112
sub-10, day 1, stimulus 1, 0.0228, -0.1260
sub-10, day 1, stimulus 2, 0.1296, 0.1494
sub-10, day 1, stimulus 3, -0.3019, -0.1153
sub-10, day 1, stimulus 4, 0.1549, -0.2178
sub-10, day 1, stimulus 5, -0.1476, -0.2268
sub-10, day 1, stimulus 6, -0.2496, 0.2737
sub-10, day 1, stimulus 7, 0.4009, 0.0481
sub-10, day 1, stimulus 8, -0.0092, 0.2145
sub-10, day 2, stimulus 1, -0.1260, -0.0342
sub-10, day 2, stimulus 2, 0.0447, 0.1715
sub-10, day 2, stimulus 3, 0.0016, -0.1645
sub-10, day 2, stimulus 4, -0.2193, 0.0698
sub-10, day 2, stimulus 5, -0.2450, -0.1524
sub-10, day 2, stimulus 6, 0.1847, -0.1704
sub-10, day 2, stimulus 7, 0.3575, -0.0079
sub-10, day 2, stimulus 8, 0.0019, 0.2880
sub-11, day 1, stimulus 1, 0.4952, 0.1048
sub-11, day 1, stimulus 2, -0.1902, -0.3000
sub-11, day 1, stimulus 3, 0.4792, -0.1345
sub-11, day 1, stimulus 4, 0.0432, -0.2904
sub-11, day 1, stimulus 5, -0.3815, -0.1867
sub-11, day 1, stimulus 6, -0.4765, 0.3376
sub-11, day 1, stimulus 7, -0.2741, 0.1473
sub-11, day 1, stimulus 8, 0.3047, 0.3220
sub-11, day 2, stimulus 1, 0.5520, 0.1205
sub-11, day 2, stimulus 2, -0.1946, -0.2598
sub-11, day 2, stimulus 3, 0.2941, 0.0593
sub-11, day 2, stimulus 4, 0.0572, 0.2764
sub-11, day 2, stimulus 5, 0.3493, -0.1788
sub-11, day 2, stimulus 6, -0.4666, 0.4562
sub-11, day 2, stimulus 7, -0.1943, -0.3115
sub-11, day 2, stimulus 8, -0.3971, -0.1624
sub-12, day 1, stimulus 1, 0.4758, -0.1711
sub-12, day 1, stimulus 2, 0.0060, -0.3376
sub-12, day 1, stimulus 3, 0.3266, 0.3508
sub-12, day 1, stimulus 4, 0.2434, -0.0682
sub-12, day 1, stimulus 5, 0.0201, 0.1578
sub-12, day 1, stimulus 6, -0.3545, 0.2854
sub-12, day 1, stimulus 7, -0.3375, 0.0229
sub-12, day 1, stimulus 8, -0.3800, -0.2401
sub-12, day 2, stimulus 1, 0.1819, 0.3696
sub-12, day 2, stimulus 2, 0.3889, -0.1942
sub-12, day 2, stimulus 3, 0.4266, 0.1216
sub-12, day 2, stimulus 4, 0.0064, -0.2963
sub-12, day 2, stimulus 5, 0.1112, -0.0440
sub-12, day 2, stimulus 6, -0.3299, -0.3423
sub-12, day 2, stimulus 7, -0.4093, 0.1429
sub-12, day 2, stimulus 8, -0.3759, 0.2426
sub-13, day 1, stimulus 1, 0.0029, -0.2037
sub-13, day 1, stimulus 2, 0.0886, 0.2907
sub-13, day 1, stimulus 3, 0.4745, 0.1206
sub-13, day 1, stimulus 4, 0.2169, 0.0103
sub-13, day 1, stimulus 5, 0.2296, -0.2876
sub-13, day 1, stimulus 6, -0.3229, 0.2296
sub-13, day 1, stimulus 7, -0.3483, -0.1474
sub-13, day 1, stimulus 8, -0.3413, -0.0124
sub-13, day 2, stimulus 1, -0.1782, 0.0568
sub-13, day 2, stimulus 2, -0.1771, -0.2715
sub-13, day 2, stimulus 3, -0.4092, -0.1555
sub-13, day 2, stimulus 4, -0.2470, 0.2684
sub-13, day 2, stimulus 5, -0.0585, 0.2800
sub-13, day 2, stimulus 6, 0.2130, -0.2669
sub-13, day 2, stimulus 7, 0.4293, 0.0107
sub-13, day 2, stimulus 8, 0.4277, 0.0780
sub-14, day 1, stimulus 1, 0.6330, -0.0065
sub-14, day 1, stimulus 2, 0.3867, 0.1092
sub-14, day 1, stimulus 3, -0.1496, 0.4623
sub-14, day 1, stimulus 4, -0.2713, 0.0513
sub-14, day 1, stimulus 5, -0.2941, -0.0745
sub-14, day 1, stimulus 6, -0.1874, -0.1731
sub-14, day 1, stimulus 7, -0.2004, -0.0749
sub-14, day 1, stimulus 8, 0.0830, -0.2938
sub-14, day 2, stimulus 1, 0.2584, 0.3190
sub-14, day 2, stimulus 2, -0.1128, -0.0288
sub-14, day 2, stimulus 3, -0.1138, -0.0201
sub-14, day 2, stimulus 4, -0.1151, -0.0314
sub-14, day 2, stimulus 5, -0.0808, 0.2006
sub-14, day 2, stimulus 6, 0.3492, -0.2568
sub-14, day 2, stimulus 7, -0.0691, -0.1458
sub-14, day 2, stimulus 8, -0.1160, -0.0366
sub-15, day 1, stimulus 1, -0.1008, -0.3380
sub-15, day 1, stimulus 2, -0.3955, 0.1756
sub-15, day 1, stimulus 3, -0.3926, 0.0515
sub-15, day 1, stimulus 4, 0.0662, -0.4112
sub-15, day 1, stimulus 5, -0.0298, -0.1453
sub-15, day 1, stimulus 6, -0.0040, 0.4750
sub-15, day 1, stimulus 7, 0.4139, 0.1682
sub-15, day 1, stimulus 8, 0.4426, 0.0243
sub-15, day 2, stimulus 1, 0.1081, -0.3635
sub-15, day 2, stimulus 2, 0.3998, 0.1240
sub-15, day 2, stimulus 3, 0.2063, 0.0849
sub-15, day 2, stimulus 4, 0.1001, -0.0838
sub-15, day 2, stimulus 5, -0.0560, -0.1477
sub-15, day 2, stimulus 6, -0.1132, 0.4359
sub-15, day 2, stimulus 7, -0.2679, 0.0264
sub-15, day 2, stimulus 8, -0.3772, -0.0762
sub-16, day 1, stimulus 1, 0.4028, -0.2301
sub-16, day 1, stimulus 2, -0.0314, -0.2238
sub-16, day 1, stimulus 3, -0.2952, 0.1487
sub-16, day 1, stimulus 4, 0.3055, 0.0705
sub-16, day 1, stimulus 5, 0.0008, 0.2481
sub-16, day 1, stimulus 6, 0.0984, 0.3888
sub-16, day 1, stimulus 7, -0.1388, -0.3347
sub-16, day 1, stimulus 8, -0.3421, -0.0675
sub-16, day 2, stimulus 1, 0.5653, 0.0539
sub-16, day 2, stimulus 2, -0.1007, 0.3099
sub-16, day 2, stimulus 3, -0.3367, 0.3378
sub-16, day 2, stimulus 4, -0.0449, -0.0265
sub-16, day 2, stimulus 5, 0.4592, -0.0410
sub-16, day 2, stimulus 6, -0.4801, -0.2762
sub-16, day 2, stimulus 7, -0.1033, -0.0988
sub-16, day 2, stimulus 8, 0.0412, -0.2591
sub-17, day 1, stimulus 1, -0.1013, -0.3875
sub-17, day 1, stimulus 2, 0.4980, -0.0258
sub-17, day 1, stimulus 3, 0.2983, -0.0228
sub-17, day 1, stimulus 4, 0.0633, -0.0482
sub-17, day 1, stimulus 5, -0.0984, -0.1035
sub-17, day 1, stimulus 6, 0.0272, 0.4573
sub-17, day 1, stimulus 7, -0.2893, 0.1167
sub-17, day 1, stimulus 8, -0.3976, 0.0137
sub-17, day 2, stimulus 1, 0.2528, 0.3629
sub-17, day 2, stimulus 2, 0.3232, -0.2631
sub-17, day 2, stimulus 3, 0.2523, -0.1186
sub-17, day 2, stimulus 4, 0.0420, 0.0114
sub-17, day 2, stimulus 5, -0.0169, 0.1347
sub-17, day 2, stimulus 6, -0.2584, -0.3423
sub-17, day 2, stimulus 7, -0.3058, 0.0745
sub-17, day 2, stimulus 8, -0.2892, 0.1405
sub-18, day 1, stimulus 1, 0.1220, -0.4490
sub-18, day 1, stimulus 2, 0.4994, 0.1029
sub-18, day 1, stimulus 3, 0.2795, 0.0408
sub-18, day 1, stimulus 4, -0.0149, -0.0133
sub-18, day 1, stimulus 5, -0.0847, -0.1323
sub-18, day 1, stimulus 6, -0.0580, 0.4578
sub-18, day 1, stimulus 7, -0.3127, 0.0358
sub-18, day 1, stimulus 8, -0.4307, -0.0426
sub-18, day 2, stimulus 1, 0.0817, 0.4545
sub-18, day 2, stimulus 2, 0.4547, -0.1011
sub-18, day 2, stimulus 3, 0.3069, -0.0697
sub-18, day 2, stimulus 4, 0.0687, 0.0341
sub-18, day 2, stimulus 5, -0.0745, 0.1311
sub-18, day 2, stimulus 6, -0.0856, -0.4453
sub-18, day 2, stimulus 7, -0.3585, -0.0521
sub-18, day 2, stimulus 8, -0.3934, 0.0485
sub-19, day 1, stimulus 1, -0.0956, -0.4466
sub-19, day 1, stimulus 2, 0.4378, -0.1002
sub-19, day 1, stimulus 3, 0.5451, 0.0599
sub-19, day 1, stimulus 4, -0.0443, -0.0252
sub-19, day 1, stimulus 5, -0.1347, -0.1567
sub-19, day 1, stimulus 6, 0.0407, 0.4684
sub-19, day 1, stimulus 7, -0.3609, 0.1834
sub-19, day 1, stimulus 8, -0.3882, 0.0170
sub-19, day 2, stimulus 1, 0.1162, -0.0384
sub-19, day 2, stimulus 2, 0.2991, 0.1717
sub-19, day 2, stimulus 3, 0.4033, 0.0656
sub-19, day 2, stimulus 4, 0.1489, -0.2058
sub-19, day 2, stimulus 5, -0.0072, -0.1906
sub-19, day 2, stimulus 6, -0.2529, 0.2850
sub-19, day 2, stimulus 7, -0.3072, -0.0758
sub-19, day 2, stimulus 8, -0.4003, -0.0118
sub-20, day 1, stimulus 1, -0.2945, 0.1761
sub-20, day 1, stimulus 2, -0.0556, -0.2685
sub-20, day 1, stimulus 3, -0.2837, -0.2373
sub-20, day 1, stimulus 4, 0.1112, 0.3153
sub-20, day 1, stimulus 5, 0.1886, 0.0847
sub-20, day 1, stimulus 6, 0.1931, -0.1337
sub-20, day 1, stimulus 7, 0.3136, -0.0918
sub-20, day 1, stimulus 8, -0.1726, 0.1552
sub-20, day 2, stimulus 1, 0.1181, 0.4187
sub-20, day 2, stimulus 2, 0.5027, -0.0620
sub-20, day 2, stimulus 3, 0.2339, 0.0089
sub-20, day 2, stimulus 4, 0.0128, -0.0620
sub-20, day 2, stimulus 5, -0.0960, 0.0792
sub-20, day 2, stimulus 6, 0.0137, -0.3938
sub-20, day 2, stimulus 7, -0.3673, -0.0382
sub-20, day 2, stimulus 8, -0.4178, 0.0493
sub-21, day 1, stimulus 1, -0.0339, 0.4074
sub-21, day 1, stimulus 2, 0.4384, 0.0793
sub-21, day 1, stimulus 3, 0.1452, -0.0727
sub-21, day 1, stimulus 4, 0.0433, 0.0253
sub-21, day 1, stimulus 5, -0.1171, 0.1092
sub-21, day 1, stimulus 6, 0.1029, -0.3866
sub-21, day 1, stimulus 7, -0.2107, -0.1178
sub-21, day 1, stimulus 8, -0.3681, -0.0441
sub-21, day 2, stimulus 1, 0.1564, 0.2491
sub-21, day 2, stimulus 2, 0.4872, -0.0099
sub-21, day 2, stimulus 3, 0.2888, -0.1235
sub-21, day 2, stimulus 4, 0.0490, -0.1679
sub-21, day 2, stimulus 5, -0.0925, -0.1808
sub-21, day 2, stimulus 6, -0.1070, 0.3056
sub-21, day 2, stimulus 7, -0.3457, -0.0661
sub-21, day 2, stimulus 8, -0.4361, -0.0066
sub-22, day 1, stimulus 1, -0.0303, 0.4379
sub-22, day 1, stimulus 2, 0.3526, 0.1572
sub-22, day 1, stimulus 3, 0.5057, -0.0774
sub-22, day 1, stimulus 4, 0.0131, -0.1346
sub-22, day 1, stimulus 5, -0.1503, 0.0341
sub-22, day 1, stimulus 6, -0.0107, -0.4013
sub-22, day 1, stimulus 7, -0.3123, -0.1130
sub-22, day 1, stimulus 8, -0.3677, 0.0971
sub-22, day 2, stimulus 1, -0.0548, -0.3934
sub-22, day 2, stimulus 2, 0.4988, -0.0098
sub-22, day 2, stimulus 3, 0.2824, -0.0566
sub-22, day 2, stimulus 4, 0.0552, 0.0222
sub-22, day 2, stimulus 5, -0.0977, -0.0992
sub-22, day 2, stimulus 6, 0.0332, 0.4390
sub-22, day 2, stimulus 7, -0.3070, 0.1351
sub-22, day 2, stimulus 8, -0.4101, -0.0373
sub-23, day 1, stimulus 1, 0.5325, 0.1751
sub-23, day 1, stimulus 2, 0.3466, -0.2683
sub-23, day 1, stimulus 3, -0.3579, -0.1609
sub-23, day 1, stimulus 4, -0.1157, 0.0897
sub-23, day 1, stimulus 5, 0.0099, -0.0653
sub-23, day 1, stimulus 6, -0.4417, 0.1683
sub-23, day 1, stimulus 7, -0.0413, -0.2148
sub-23, day 1, stimulus 8, 0.0675, 0.2762
sub-23, day 2, stimulus 1, -0.5499, -0.1861
sub-23, day 2, stimulus 2, -0.0095, 0.1858
sub-23, day 2, stimulus 3, 0.0560, 0.1639
sub-23, day 2, stimulus 4, -0.0705, 0.0265
sub-23, day 2, stimulus 5, -0.0831, 0.3034
sub-23, day 2, stimulus 6, 0.6191, -0.1154
sub-23, day 2, stimulus 7, 0.0840, -0.2198
sub-23, day 2, stimulus 8, -0.0460, -0.1582
sub-24, day 1, stimulus 1, 0.5160, -0.1048
sub-24, day 1, stimulus 2, -0.0025, -0.2938
sub-24, day 1, stimulus 3, -0.1955, -0.1035
sub-24, day 1, stimulus 4, 0.1086, -0.0572
sub-24, day 1, stimulus 5, -0.0830, -0.1959
sub-24, day 1, stimulus 6, -0.3151, 0.1701
sub-24, day 1, stimulus 7, -0.2817, 0.1337
sub-24, day 1, stimulus 8, 0.2532, 0.4515
sub-24, day 2, stimulus 1, -0.0344, -0.3320
sub-24, day 2, stimulus 2, -0.3185, 0.2184
sub-24, day 2, stimulus 3, -0.1718, 0.2176
sub-24, day 2, stimulus 4, -0.3181, 0.0006
sub-24, day 2, stimulus 5, -0.1979, -0.3599
sub-24, day 2, stimulus 6, 0.2296, 0.4423
sub-24, day 2, stimulus 7, 0.3901, -0.0560
sub-24, day 2, stimulus 8, 0.4210, -0.1311
sub-25, day 1, stimulus 1, 0.5243, 0.2298
sub-25, day 1, stimulus 2, 0.5564, -0.0879
sub-25, day 1, stimulus 3, 0.1016, -0.2915
sub-25, day 1, stimulus 4, -0.1889, -0.2053
sub-25, day 1, stimulus 5, -0.3094, -0.0407
sub-25, day 1, stimulus 6, -0.2322, 0.0510
sub-25, day 1, stimulus 7, -0.2172, -0.0406
sub-25, day 1, stimulus 8, -0.2347, 0.3851
sub-25, day 2, stimulus 1, 0.5884, 0.0042
sub-25, day 2, stimulus 2, 0.2359, -0.2311
sub-25, day 2, stimulus 3, -0.1785, 0.4225
sub-25, day 2, stimulus 4, -0.1047, -0.0088
sub-25, day 2, stimulus 5, -0.2103, -0.2951
sub-25, day 2, stimulus 6, -0.2604, -0.0160
sub-25, day 2, stimulus 7, -0.2198, -0.1130
sub-25, day 2, stimulus 8, 0.1495, 0.2374
sub-26, day 1, stimulus 1, 0.3575, -0.1156
sub-26, day 1, stimulus 2, 0.4112, 0.0537
sub-26, day 1, stimulus 3, 0.2990, 0.0734
sub-26, day 1, stimulus 4, 0.0024, -0.1188
sub-26, day 1, stimulus 5, -0.0498, 0.0745
sub-26, day 1, stimulus 6, -0.3610, -0.1504
sub-26, day 1, stimulus 7, -0.2708, 0.1544
sub-26, day 1, stimulus 8, -0.3885, 0.0287
sub-26, day 2, stimulus 1, 0.1378, 0.0226
sub-26, day 2, stimulus 2, 0.1053, 0.1258
sub-26, day 2, stimulus 3, 0.1858, -0.0531
sub-26, day 2, stimulus 4, 0.5263, -0.0189
sub-26, day 2, stimulus 5, 0.0375, -0.0452
sub-26, day 2, stimulus 6, -0.3178, -0.0190
sub-26, day 2, stimulus 7, -0.3657, 0.0826
sub-26, day 2, stimulus 8, -0.3093, -0.0947
sub-27, day 1, stimulus 1, 0.4296, -0.1146
sub-27, day 1, stimulus 2, -0.0597, -0.2319
sub-27, day 1, stimulus 3, -0.3049, -0.2015
sub-27, day 1, stimulus 4, -0.3691, 0.0101
sub-27, day 1, stimulus 5, 0.1438, -0.1598
sub-27, day 1, stimulus 6, -0.2493, 0.3070
sub-27, day 1, stimulus 7, 0.1290, 0.2135
sub-27, day 1, stimulus 8, 0.2805, 0.1771
sub-27, day 2, stimulus 1, -0.3948, -0.1746
sub-27, day 2, stimulus 2, 0.0867, 0.0693
sub-27, day 2, stimulus 3, 0.1162, 0.2637
sub-27, day 2, stimulus 4, -0.0578, 0.1788
sub-27, day 2, stimulus 5, -0.3238, 0.1032
sub-27, day 2, stimulus 6, 0.4757, -0.0954
sub-27, day 2, stimulus 7, 0.1467, -0.1703
sub-27, day 2, stimulus 8, -0.0488, -0.1745
sub-28, day 1, stimulus 1, 0.0457, -0.2485
sub-28, day 1, stimulus 2, -0.2513, -0.3109
sub-28, day 1, stimulus 3, -0.3240, -0.0759
sub-28, day 1, stimulus 4, 0.2584, -0.1911
sub-28, day 1, stimulus 5, 0.3913, -0.0336
sub-28, day 1, stimulus 6, -0.2598, 0.2954
sub-28, day 1, stimulus 7, 0.2139, 0.3118
sub-28, day 1, stimulus 8, -0.0743, 0.2528
sub-28, day 2, stimulus 1, 0.1694, 0.3473
sub-28, day 2, stimulus 2, 0.4558, -0.1499
sub-28, day 2, stimulus 3, 0.2735, -0.0366
sub-28, day 2, stimulus 4, 0.0044, -0.0312
sub-28, day 2, stimulus 5, -0.0468, 0.0864
sub-28, day 2, stimulus 6, -0.1998, -0.3383
sub-28, day 2, stimulus 7, -0.3015, -0.0099
sub-28, day 2, stimulus 8, -0.3551, 0.1321
sub-29, day 1, stimulus 1, 0.2701, -0.0922
sub-29, day 1, stimulus 2, 0.2582, -0.3523
sub-29, day 1, stimulus 3, 0.5316, 0.0137
sub-29, day 1, stimulus 4, -0.1128, 0.3254
sub-29, day 1, stimulus 5, 0.0815, 0.4125
sub-29, day 1, stimulus 6, -0.3345, -0.3804
sub-29, day 1, stimulus 7, -0.2959, 0.1320
sub-29, day 1, stimulus 8, -0.3982, -0.0588
sub-29, day 2, stimulus 1, 0.1152, 0.2117
sub-29, day 2, stimulus 2, 0.3911, 0.2283
sub-29, day 2, stimulus 3, 0.5285, -0.1851
sub-29, day 2, stimulus 4, -0.2246, 0.4300
sub-29, day 2, stimulus 5, -0.3847, 0.0729
sub-29, day 2, stimulus 6, 0.0773, -0.2510
sub-29, day 2, stimulus 7, -0.2589, -0.3016
sub-29, day 2, stimulus 8, -0.2440, -0.2052
sub-30, day 1, stimulus 1, 0.5451, -0.1349
sub-30, day 1, stimulus 2, 0.2593, -0.2720
sub-30, day 1, stimulus 3, 0.1026, -0.0294
sub-30, day 1, stimulus 4, 0.1593, 0.2998
sub-30, day 1, stimulus 5, -0.0000, 0.3737
sub-30, day 1, stimulus 6, -0.4234, -0.0575
sub-30, day 1, stimulus 7, -0.2836, 0.1385
sub-30, day 1, stimulus 8, -0.3593, -0.3182
sub-30, day 2, stimulus 1, 0.0625, 0.3934
sub-30, day 2, stimulus 2, -0.3864, 0.1083
sub-30, day 2, stimulus 3, -0.3799, -0.1386
sub-30, day 2, stimulus 4, -0.0882, 0.0363
sub-30, day 2, stimulus 5, 0.1413, 0.0954
sub-30, day 2, stimulus 6, -0.0580, -0.2882
sub-30, day 2, stimulus 7, 0.2727, -0.1695
sub-30, day 2, stimulus 8, 0.4360, -0.0371
sub-31, day 1, stimulus 1, -0.0627, -0.3959
sub-31, day 1, stimulus 2, 0.4997, -0.0121
sub-31, day 1, stimulus 3, 0.2990, -0.0532
sub-31, day 1, stimulus 4, 0.0639, -0.0000
sub-31, day 1, stimulus 5, -0.1240, -0.0704
sub-31, day 1, stimulus 6, 0.0346, 0.4450
sub-31, day 1, stimulus 7, -0.3297, 0.1189
sub-31, day 1, stimulus 8, -0.3808, -0.0321
sub-31, day 2, stimulus 1, -0.0317, -0.3999
sub-31, day 2, stimulus 2, 0.5078, 0.0031
sub-31, day 2, stimulus 3, 0.2938, -0.0062
sub-31, day 2, stimulus 4, 0.0378, -0.0003
sub-31, day 2, stimulus 5, -0.0952, -0.0894
sub-31, day 2, stimulus 6, 0.0064, 0.4300
sub-31, day 2, stimulus 7, -0.2990, 0.0220
sub-31, day 2, stimulus 8, -0.4197, 0.0407
sub-32, day 1, stimulus 1, -0.2113, 0.4504
sub-32, day 1, stimulus 2, -0.2050, -0.3336
sub-32, day 1, stimulus 3, -0.3573, -0.2507
sub-32, day 1, stimulus 4, -0.3280, 0.2503
sub-32, day 1, stimulus 5, -0.0513, 0.0205
sub-32, day 1, stimulus 6, 0.2478, -0.3486
sub-32, day 1, stimulus 7, 0.4198, -0.0621
sub-32, day 1, stimulus 8, 0.4852, 0.2737
sub-32, day 2, stimulus 1, -0.0692, -0.4185
sub-32, day 2, stimulus 2, 0.4014, -0.1847
sub-32, day 2, stimulus 3, 0.5240, 0.1419
sub-32, day 2, stimulus 4, -0.0448, -0.1649
sub-32, day 2, stimulus 5, -0.2152, -0.2063
sub-32, day 2, stimulus 6, 0.1284, 0.4454
sub-32, day 2, stimulus 7, -0.3211, 0.2180
sub-32, day 2, stimulus 8, -0.4035, 0.1690
sub-33, day 1, stimulus 1, 0.1519, -0.3995
sub-33, day 1, stimulus 2, 0.4717, 0.1206
sub-33, day 1, stimulus 3, 0.3131, 0.0252
sub-33, day 1, stimulus 4, -0.0382, 0.0153
sub-33, day 1, stimulus 5, -0.0643, -0.1148
sub-33, day 1, stimulus 6, -0.1002, 0.4265
sub-33, day 1, stimulus 7, -0.3108, 0.0076
sub-33, day 1, stimulus 8, -0.4232, -0.0809
sub-33, day 2, stimulus 1, -0.0447, -0.3862
sub-33, day 2, stimulus 2, 0.4727, -0.0475
sub-33, day 2, stimulus 3, 0.2873, 0.0113
sub-33, day 2, stimulus 4, 0.0283, 0.0188
sub-33, day 2, stimulus 5, -0.0728, -0.0899
sub-33, day 2, stimulus 6, 0.0197, 0.4360
sub-33, day 2, stimulus 7, -0.3098, 0.1146
sub-33, day 2, stimulus 8, -0.3807, -0.0571
sub-34, day 1, stimulus 1, 0.1298, -0.2363
sub-34, day 1, stimulus 2, 0.2703, 0.1732
sub-34, day 1, stimulus 3, 0.4581, -0.0685
sub-34, day 1, stimulus 4, -0.2347, -0.3484
sub-34, day 1, stimulus 5, 0.0347, -0.0636
sub-34, day 1, stimulus 6, -0.0550, 0.4111
sub-34, day 1, stimulus 7, -0.2485, 0.0498
sub-34, day 1, stimulus 8, -0.3546, 0.0827
sub-34, day 2, stimulus 1, 0.3013, -0.4381
sub-34, day 2, stimulus 2, 0.4641, 0.2578
sub-34, day 2, stimulus 3, 0.2237, 0.0732
sub-34, day 2, stimulus 4, 0.0138, -0.0299
sub-34, day 2, stimulus 5, 0.0358, -0.1193
sub-34, day 2, stimulus 6, -0.2175, 0.5386
sub-34, day 2, stimulus 7, -0.3796, -0.1105
sub-34, day 2, stimulus 8, -0.4416, -0.1718
sub-35, day 1, stimulus 1, -0.2460, 0.3606
sub-35, day 1, stimulus 2, -0.2338, -0.1742
sub-35, day 1, stimulus 3, -0.3461, -0.3256
sub-35, day 1, stimulus 4, -0.1549, 0.0819
sub-35, day 1, stimulus 5, -0.1479, 0.2109
sub-35, day 1, stimulus 6, 0.3053, -0.3053
sub-35, day 1, stimulus 7, 0.3678, -0.0380
sub-35, day 1, stimulus 8, 0.4556, 0.1895
sub-35, day 2, stimulus 1, 0.0530, -0.3702
sub-35, day 2, stimulus 2, -0.4018, -0.0476
sub-35, day 2, stimulus 3, -0.4600, -0.0342
sub-35, day 2, stimulus 4, -0.0194, -0.0183
sub-35, day 2, stimulus 5, 0.1277, -0.1176
sub-35, day 2, stimulus 6, -0.1183, 0.4490
sub-35, day 2, stimulus 7, 0.3554, 0.1098
sub-35, day 2, stimulus 8, 0.4635, 0.0291
sub-36, day 1, stimulus 1, -0.1184, 0.3430
sub-36, day 1, stimulus 2, 0.3793, 0.1367
sub-36, day 1, stimulus 3, 0.3553, -0.0515
sub-36, day 1, stimulus 4, -0.0445, 0.1692
sub-36, day 1, stimulus 5, -0.2062, 0.0879
sub-36, day 1, stimulus 6, 0.1930, -0.3295
sub-36, day 1, stimulus 7, -0.2030, -0.1973
sub-36, day 1, stimulus 8, -0.3556, -0.1583
sub-36, day 2, stimulus 1, 0.0353, 0.3427
sub-36, day 2, stimulus 2, 0.4459, -0.0469
sub-36, day 2, stimulus 3, 0.3307, -0.0223
sub-36, day 2, stimulus 4, -0.0057, -0.0026
sub-36, day 2, stimulus 5, -0.1064, 0.1130
sub-36, day 2, stimulus 6, -0.0214, -0.3175
sub-36, day 2, stimulus 7, -0.3248, -0.0718
sub-36, day 2, stimulus 8, -0.3535, 0.0054
sub-37, day 1, stimulus 1, 0.0400, -0.3930
sub-37, day 1, stimulus 2, 0.3839, -0.1170
sub-37, day 1, stimulus 3, 0.4617, 0.0763
sub-37, day 1, stimulus 4, -0.0975, 0.1273
sub-37, day 1, stimulus 5, -0.2817, 0.1133
sub-37, day 1, stimulus 6, 0.0275, 0.4182
sub-37, day 1, stimulus 7, -0.2914, -0.0740
sub-37, day 1, stimulus 8, -0.2425, -0.1511
sub-37, day 2, stimulus 1, 0.0223, 0.4608
sub-37, day 2, stimulus 2, 0.5056, 0.0117
sub-37, day 2, stimulus 3, 0.3868, -0.1470
sub-37, day 2, stimulus 4, 0.0326, 0.0843
sub-37, day 2, stimulus 5, -0.1697, 0.1437
sub-37, day 2, stimulus 6, -0.0384, -0.4207
sub-37, day 2, stimulus 7, -0.3422, -0.1191
sub-37, day 2, stimulus 8, -0.3970, -0.0136
sub-38, day 1, stimulus 1, 0.3599, -0.1503
sub-38, day 1, stimulus 2, 0.3372, 0.2707
sub-38, day 1, stimulus 3, -0.3154, 0.4045
sub-38, day 1, stimulus 4, -0.0852, -0.2221
sub-38, day 1, stimulus 5, -0.3535, -0.3101
sub-38, day 1, stimulus 6, 0.1675, 0.2585
sub-38, day 1, stimulus 7, -0.3480, 0.0371
sub-38, day 1, stimulus 8, 0.2376, -0.2884
sub-38, day 2, stimulus 1, -0.0890, -0.1800
sub-38, day 2, stimulus 2, 0.4780, -0.1917
sub-38, day 2, stimulus 3, 0.3374, 0.3577
sub-38, day 2, stimulus 4, -0.0247, -0.2925
sub-38, day 2, stimulus 5, -0.1383, -0.3151
sub-38, day 2, stimulus 6, 0.1394, 0.2053
sub-38, day 2, stimulus 7, -0.4292, 0.0681
sub-38, day 2, stimulus 8, -0.2736, 0.3482
sub-39, day 1, stimulus 1, -0.0644, 0.5231
sub-39, day 1, stimulus 2, 0.5671, -0.0145
sub-39, day 1, stimulus 3, 0.4669, -0.0907
sub-39, day 1, stimulus 4, 0.0056, 0.1570
sub-39, day 1, stimulus 5, -0.1704, 0.2140
sub-39, day 1, stimulus 6, 0.0239, -0.4615
sub-39, day 1, stimulus 7, -0.3367, -0.1944
sub-39, day 1, stimulus 8, -0.4921, -0.1329
sub-39, day 2, stimulus 1, -0.1155, -0.4699
sub-39, day 2, stimulus 2, 0.5186, -0.1458
sub-39, day 2, stimulus 3, 0.4455, -0.0235
sub-39, day 2, stimulus 4, 0.0591, 0.0790
sub-39, day 2, stimulus 5, -0.0740, 0.0832
sub-39, day 2, stimulus 6, 0.0444, 0.5011
sub-39, day 2, stimulus 7, -0.4370, 0.1058
sub-39, day 2, stimulus 8, -0.4412, -0.1299
sub-40, day 1, stimulus 1, -0.2941, 0.0788
sub-40, day 1, stimulus 2, -0.3555, 0.0329
sub-40, day 1, stimulus 3, -0.3450, -0.3080
sub-40, day 1, stimulus 4, 0.3861, -0.1353
sub-40, day 1, stimulus 5, 0.3525, -0.3120
sub-40, day 1, stimulus 6, 0.0589, 0.2364
sub-40, day 1, stimulus 7, 0.2404, 0.3332
sub-40, day 1, stimulus 8, -0.0432, 0.0740
sub-40, day 2, stimulus 1, 0.1912, 0.3742
sub-40, day 2, stimulus 2, 0.4052, -0.0923
sub-40, day 2, stimulus 3, 0.2541, -0.2325
sub-40, day 2, stimulus 4, 0.0614, -0.0373
sub-40, day 2, stimulus 5, -0.0305, 0.1154
sub-40, day 2, stimulus 6, -0.2765, -0.2885
sub-40, day 2, stimulus 7, -0.3003, 0.0023
sub-40, day 2, stimulus 8, -0.3045, 0.1588
sub-41, day 1, stimulus 1, 0.2365, 0.0841
sub-41, day 1, stimulus 2, 0.3886, -0.2730
sub-41, day 1, stimulus 3, 0.6156, -0.0941
sub-41, day 1, stimulus 4, 0.0762, 0.5973
sub-41, day 1, stimulus 5, -0.2694, 0.3141
sub-41, day 1, stimulus 6, -0.1767, -0.4024
sub-41, day 1, stimulus 7, -0.4900, -0.2388
sub-41, day 1, stimulus 8, -0.3808, 0.0128
sub-41, day 2, stimulus 1, -0.2459, -0.5747
sub-41, day 2, stimulus 2, -0.5805, -0.2288
sub-41, day 2, stimulus 3, -0.3473, 0.6199
sub-41, day 2, stimulus 4, 0.6566, -0.2668
sub-41, day 2, stimulus 5, 0.6049, 0.1832
sub-41, day 2, stimulus 6, -0.2858, 0.2240
sub-41, day 2, stimulus 7, 0.2146, 0.3041
sub-41, day 2, stimulus 8, -0.0165, -0.2610
sub-42, day 1, stimulus 1, -0.0828, 0.4348
sub-42, day 1, stimulus 2, 0.3639, -0.1217
sub-42, day 1, stimulus 3, 0.5644, 0.1218
sub-42, day 1, stimulus 4, 0.0474, -0.0679
sub-42, day 1, stimulus 5, -0.1153, 0.2356
sub-42, day 1, stimulus 6, 0.0765, -0.4271
sub-42, day 1, stimulus 7, -0.4234, -0.1510
sub-42, day 1, stimulus 8, -0.4306, -0.0246
sub-42, day 2, stimulus 1, 0.0574, -0.4425
sub-42, day 2, stimulus 2, -0.3952, -0.1434
sub-42, day 2, stimulus 3, -0.4131, 0.0214
sub-42, day 2, stimulus 4, -0.2221, 0.0879
sub-42, day 2, stimulus 5, 0.1587, -0.1444
sub-42, day 2, stimulus 6, -0.0385, 0.5242
sub-42, day 2, stimulus 7, 0.4383, 0.0010
sub-42, day 2, stimulus 8, 0.4144, 0.0958
sub-43, day 1, stimulus 1, 0.4313, 0.1853
sub-43, day 1, stimulus 2, 0.5144, -0.0440
sub-43, day 1, stimulus 3, -0.4300, 0.3761
sub-43, day 1, stimulus 4, -0.1600, -0.3450
sub-43, day 1, stimulus 5, -0.3053, -0.2396
sub-43, day 1, stimulus 6, 0.1068, -0.0883
sub-43, day 1, stimulus 7, -0.1565, 0.0928
sub-43, day 1, stimulus 8, -0.0006, 0.0627
sub-43, day 2, stimulus 1, -0.2843, 0.3783
sub-43, day 2, stimulus 2, -0.3690, -0.2356
sub-43, day 2, stimulus 3, -0.2508, -0.1140
sub-43, day 2, stimulus 4, -0.0888, -0.0936
sub-43, day 2, stimulus 5, -0.1001, 0.1671
sub-43, day 2, stimulus 6, 0.2878, -0.3543
sub-43, day 2, stimulus 7, 0.3872, 0.0936
sub-43, day 2, stimulus 8, 0.4180, 0.1584
sub-44, day 1, stimulus 1, 0.2118, -0.3237
sub-44, day 1, stimulus 2, 0.4212, 0.0822
sub-44, day 1, stimulus 3, 0.2992, 0.1090
sub-44, day 1, stimulus 4, 0.1102, -0.0336
sub-44, day 1, stimulus 5, -0.0831, -0.0902
sub-44, day 1, stimulus 6, -0.1477, 0.3897
sub-44, day 1, stimulus 7, -0.3984, -0.0043
sub-44, day 1, stimulus 8, -0.4133, -0.1292
sub-44, day 2, stimulus 1, 0.2112, -0.3444
sub-44, day 2, stimulus 2, 0.4586, 0.1763
sub-44, day 2, stimulus 3, 0.2742, -0.0135
sub-44, day 2, stimulus 4, 0.0146, -0.0141
sub-44, day 2, stimulus 5, -0.0791, -0.1490
sub-44, day 2, stimulus 6, -0.1092, 0.4113
sub-44, day 2, stimulus 7, -0.3552, 0.0210
sub-44, day 2, stimulus 8, -0.4151, -0.0876
sub-45, day 1, stimulus 1, -0.4738, -0.2289
sub-45, day 1, stimulus 2, -0.5100, 0.0195
sub-45, day 1, stimulus 3, -0.2434, 0.6374
sub-45, day 1, stimulus 4, 0.5515, -0.0526
sub-45, day 1, stimulus 5, 0.4357, 0.3260
sub-45, day 1, stimulus 6, -0.1834, -0.1727
sub-45, day 1, stimulus 7, 0.3433, -0.1735
sub-45, day 1, stimulus 8, 0.0802, -0.3552
sub-45, day 2, stimulus 1, 0.0054, 0.4890
sub-45, day 2, stimulus 2, 0.4922, 0.1399
sub-45, day 2, stimulus 3, 0.5126, 0.0363
sub-45, day 2, stimulus 4, -0.1572, -0.3527
sub-45, day 2, stimulus 5, -0.3034, -0.2217
sub-45, day 2, stimulus 6, 0.2562, -0.3763
sub-45, day 2, stimulus 7, -0.3954, 0.0526
sub-45, day 2, stimulus 8, -0.4105, 0.2329
sub-46, day 1, stimulus 1, -0.2549, 0.2829
sub-46, day 1, stimulus 2, -0.3354, -0.0618
sub-46, day 1, stimulus 3, -0.1692, -0.2816
sub-46, day 1, stimulus 4, -0.1692, -0.0266
sub-46, day 1, stimulus 5, 0.0030, 0.1357
sub-46, day 1, stimulus 6, 0.2568, -0.2137
sub-46, day 1, stimulus 7, 0.3454, 0.0135
sub-46, day 1, stimulus 8, 0.3235, 0.1516
sub-46, day 2, stimulus 1, 0.0531, -0.3423
sub-46, day 2, stimulus 2, 0.3428, -0.1078
sub-46, day 2, stimulus 3, 0.4318, 0.0887
sub-46, day 2, stimulus 4, 0.0593, 0.0726
sub-46, day 2, stimulus 5, -0.1184, -0.1288
sub-46, day 2, stimulus 6, 0.0187, 0.3894
sub-46, day 2, stimulus 7, -0.3717, 0.0383
sub-46, day 2, stimulus 8, -0.4154, -0.0101

## Sheet: Figure_2d
Subject, Day, Object, Dimension 1, Dimension 2
sub-01, day 1, stimulus 1, 0.4892, -0.1822
sub-01, day 1, stimulus 2, -0.3256, -0.0864
sub-01, day 1, stimulus 3, 0.3754, 0.0369
sub-01, day 1, stimulus 4, 0.2385, 0.2158
sub-01, day 1, stimulus 5, -0.3559, 0.0364
sub-01, day 1, stimulus 6, -0.4216, -0.0205
sub-01, day 2, stimulus 1, 0.2218, -0.1440
sub-01, day 2, stimulus 2, 0.1709, -0.3407
sub-01, day 2, stimulus 3, 0.4338, 0.1822
sub-01, day 2, stimulus 4, -0.3725, -0.1134
sub-01, day 2, stimulus 5, -0.3745, -0.0063
sub-01, day 2, stimulus 6, -0.0794, 0.4222
sub-02, day 1, stimulus 1, -0.3035, 0.3839
sub-02, day 1, stimulus 2, -0.1808, -0.2046
sub-02, day 1, stimulus 3, -0.2566, 0.0901
sub-02, day 1, stimulus 4, 0.6882, 0.1878
sub-02, day 1, stimulus 5, -0.0801, -0.1601
sub-02, day 1, stimulus 6, 0.1328, -0.2971
sub-02, day 2, stimulus 1, -0.5137, -0.1086
sub-02, day 2, stimulus 2, 0.0740, 0.3021
sub-02, day 2, stimulus 3, -0.2947, -0.0271
sub-02, day 2, stimulus 4, 0.5192, -0.1890
sub-02, day 2, stimulus 5, 0.1368, 0.1756
sub-02, day 2, stimulus 6, 0.0784, -0.1530
sub-03, day 1, stimulus 1, -0.1233, 0.3320
sub-03, day 1, stimulus 2, 0.5286, 0.1330
sub-03, day 1, stimulus 3, -0.0264, -0.1193
sub-03, day 1, stimulus 4, -0.3215, 0.0234
sub-03, day 1, stimulus 5, -0.3494, -0.1290
sub-03, day 1, stimulus 6, 0.2919, -0.2401
sub-03, day 2, stimulus 1, -0.0926, -0.2752
sub-03, day 2, stimulus 2, 0.4856, -0.1530
sub-03, day 2, stimulus 3, -0.0324, -0.0818
sub-03, day 2, stimulus 4, -0.2933, -0.0711
sub-03, day 2, stimulus 5, -0.3281, 0.2144
sub-03, day 2, stimulus 6, 0.2609, 0.3667
sub-04, day 1, stimulus 1, 0.0336, -0.2196
sub-04, day 1, stimulus 2, -0.2178, 0.2407
sub-04, day 1, stimulus 3, -0.4004, -0.1370
sub-04, day 1, stimulus 4, 0.4051, 0.1671
sub-04, day 1, stimulus 5, 0.4783, -0.1004
sub-04, day 1, stimulus 6, -0.2988, 0.0493
sub-04, day 2, stimulus 1, -0.0436, -0.1694
sub-04, day 2, stimulus 2, 0.0948, 0.2370
sub-04, day 2, stimulus 3, 0.0235, -0.2501
sub-04, day 2, stimulus 4, -0.3633, -0.0688
sub-04, day 2, stimulus 5, 0.4260, -0.0256
sub-04, day 2, stimulus 6, -0.1374, 0.2769
sub-05, day 1, stimulus 1, 0.0614, -0.0602
sub-05, day 1, stimulus 2, 0.1301, 0.3871
sub-05, day 1, stimulus 3, 0.0188, -0.2120
sub-05, day 1, stimulus 4, -0.2316, -0.1761
sub-05, day 1, stimulus 5, 0.4202, -0.0721
sub-05, day 1, stimulus 6, -0.3988, 0.1334
sub-05, day 2, stimulus 1, -0.0470, -0.2744
sub-05, day 2, stimulus 2, 0.1783, 0.3721
sub-05, day 2, stimulus 3, 0.0538, -0.0614
sub-05, day 2, stimulus 4, -0.2723, -0.1451
sub-05, day 2, stimulus 5, 0.4693, -0.0868
sub-05, day 2, stimulus 6, -0.3822, 0.1955
sub-06, day 1, stimulus 1, -0.2933, 0.1398
sub-06, day 1, stimulus 2, -0.0041, 0.3293
sub-06, day 1, stimulus 3, 0.4359, -0.0269
sub-06, day 1, stimulus 4, -0.2266, -0.2834
sub-06, day 1, stimulus 5, 0.3758, -0.0841
sub-06, day 1, stimulus 6, -0.2876, -0.0747
sub-06, day 2, stimulus 1, -0.1051, -0.3182
sub-06, day 2, stimulus 2, 0.5049, 0.0592
sub-06, day 2, stimulus 3, -0.5027, 0.0190
sub-06, day 2, stimulus 4, 0.2095, 0.4142
sub-06, day 2, stimulus 5, -0.3789, 0.1430
sub-06, day 2, stimulus 6, 0.2723, -0.3172
sub-07, day 1, stimulus 1, 0.4263, -0.0447
sub-07, day 1, stimulus 2, -0.2957, -0.2069
sub-07, day 1, stimulus 3, -0.1747, 0.2836
sub-07, day 1, stimulus 4, 0.4764, 0.0890
sub-07, day 1, stimulus 5, -0.3916, 0.1137
sub-07, day 1, stimulus 6, -0.0407, -0.2347
sub-07, day 2, stimulus 1, 0.4690, -0.0340
sub-07, day 2, stimulus 2, -0.1527, -0.2724
sub-07, day 2, stimulus 3, -0.0343, 0.4896
sub-07, day 2, stimulus 4, 0.2390, -0.1751
sub-07, day 2, stimulus 5, -0.4443, -0.0881
sub-07, day 2, stimulus 6, -0.0767, 0.0799
sub-08, day 1, stimulus 1, -0.0746, 0.2634
sub-08, day 1, stimulus 2, -0.4447, 0.1379
sub-08, day 1, stimulus 3, 0.0896, -0.2617
sub-08, day 1, stimulus 4, -0.3745, -0.2351
sub-08, day 1, stimulus 5, 0.4655, -0.1263
sub-08, day 1, stimulus 6, 0.3387, 0.2218
sub-08, day 2, stimulus 1, 0.0988, -0.1061
sub-08, day 2, stimulus 2, 0.5233, 0.1575
sub-08, day 2, stimulus 3, 0.0794, -0.2887
sub-08, day 2, stimulus 4, 0.1537, 0.1153
sub-08, day 2, stimulus 5, -0.3988, -0.1913
sub-08, day 2, stimulus 6, -0.4564, 0.3133
sub-09, day 1, stimulus 1, 0.3804, 0.0663
sub-09, day 1, stimulus 2, 0.2558, -0.3275
sub-09, day 1, stimulus 3, 0.0681, 0.3391
sub-09, day 1, stimulus 4, -0.2887, 0.0355
sub-09, day 1, stimulus 5, -0.1258, 0.0786
sub-09, day 1, stimulus 6, -0.2899, -0.1919
sub-09, day 2, stimulus 1, -0.3571, 0.2174
sub-09, day 2, stimulus 2, 0.2461, 0.3837
sub-09, day 2, stimulus 3, -0.2878, -0.0930
sub-09, day 2, stimulus 4, -0.0804, -0.2756
sub-09, day 2, stimulus 5, -0.0084, -0.0961
sub-09, day 2, stimulus 6, 0.4877, -0.1364
sub-10, day 1, stimulus 1, 0.0282, 0.1914
sub-10, day 1, stimulus 2, -0.3752, -0.0890
sub-10, day 1, stimulus 3, 0.5723, 0.0088
sub-10, day 1, stimulus 4, 0.1706, -0.1576
sub-10, day 1, stimulus 5, -0.2175, 0.2227
sub-10, day 1, stimulus 6, -0.1785, -0.1763
sub-10, day 2, stimulus 1, 0.1937, 0.1111
sub-10, day 2, stimulus 2, -0.0406, 0.0514
sub-10, day 2, stimulus 3, -0.0954, 0.1512
sub-10, day 2, stimulus 4, 0.3928, -0.1311
sub-10, day 2, stimulus 5, -0.1619, -0.0488
sub-10, day 2, stimulus 6, -0.2885, -0.1338
sub-11, day 1, stimulus 1, -0.0949, -0.3355
sub-11, day 1, stimulus 2, -0.3175, 0.5150
sub-11, day 1, stimulus 3, -0.3665, -0.2227
sub-11, day 1, stimulus 4, -0.3171, -0.0275
sub-11, day 1, stimulus 5, 0.5137, -0.0003
sub-11, day 1, stimulus 6, 0.5823, 0.0712
sub-11, day 2, stimulus 1, 0.1261, 0.2655
sub-11, day 2, stimulus 2, -0.4829, -0.1047
sub-11, day 2, stimulus 3, -0.3884, -0.0531
sub-11, day 2, stimulus 4, -0.3211, 0.0549
sub-11, day 2, stimulus 5, 0.5184, -0.0668
sub-11, day 2, stimulus 6, 0.5479, -0.0957
sub-12, day 1, stimulus 1, 0.5651, -0.1353
sub-12, day 1, stimulus 2, -0.1649, -0.3143
sub-12, day 1, stimulus 3, -0.4571, -0.1654
sub-12, day 1, stimulus 4, -0.1147, 0.3166
sub-12, day 1, stimulus 5, 0.1931, -0.0384
sub-12, day 1, stimulus 6, -0.0215, 0.3368
sub-12, day 2, stimulus 1, 0.5114, 0.1725
sub-12, day 2, stimulus 2, 0.3193, -0.2627
sub-12, day 2, stimulus 3, -0.1719, -0.2879
sub-12, day 2, stimulus 4, -0.2577, -0.0248
sub-12, day 2, stimulus 5, -0.0988, 0.3025
sub-12, day 2, stimulus 6, -0.3022, 0.1003
sub-13, day 1, stimulus 1, -0.1244, 0.2523
sub-13, day 1, stimulus 2, 0.3114, -0.2102
sub-13, day 1, stimulus 3, 0.6164, 0.0142
sub-13, day 1, stimulus 4, -0.3259, -0.1631
sub-13, day 1, stimulus 5, -0.0644, 0.2269
sub-13, day 1, stimulus 6, -0.4131, -0.1201
sub-13, day 2, stimulus 1, -0.0495, 0.1639
sub-13, day 2, stimulus 2, 0.3446, -0.2082
sub-13, day 2, stimulus 3, 0.3352, 0.0346
sub-13, day 2, stimulus 4, -0.3241, -0.1345
sub-13, day 2, stimulus 5, -0.0022, 0.2271
sub-13, day 2, stimulus 6, -0.3040, -0.0828
sub-14, day 1, stimulus 1, 0.2425, 0.0008
sub-14, day 1, stimulus 2, -0.1213, 0.0280
sub-14, day 1, stimulus 3, 0.0811, -0.2188
sub-14, day 1, stimulus 4, 0.5156, 0.0382
sub-14, day 1, stimulus 5, -0.5156, -0.1022
sub-14, day 1, stimulus 6, -0.2024, 0.2542
sub-14, day 2, stimulus 1, 0.0333, -0.0007
sub-14, day 2, stimulus 2, 0.0072, -0.0005
sub-14, day 2, stimulus 3, 0.5634, 0.0010
sub-14, day 2, stimulus 4, -0.4312, 0.0014
sub-14, day 2, stimulus 5, -0.2120, -0.0004
sub-14, day 2, stimulus 6, 0.0391, -0.0008
sub-15, day 1, stimulus 1, -0.1431, -0.1099
sub-15, day 1, stimulus 2, 0.3987, 0.1954
sub-15, day 1, stimulus 3, 0.2704, -0.1951
sub-15, day 1, stimulus 4, -0.2487, -0.0324
sub-15, day 1, stimulus 5, -0.2561, 0.1955
sub-15, day 1, stimulus 6, -0.0212, -0.0535
sub-15, day 2, stimulus 1, -0.1243, 0.0660
sub-15, day 2, stimulus 2, 0.4966, -0.0358
sub-15, day 2, stimulus 3, 0.1055, -0.1942
sub-15, day 2, stimulus 4, -0.4000, -0.0484
sub-15, day 2, stimulus 5, 0.0971, 0.2362
sub-15, day 2, stimulus 6, -0.1749, -0.0238
sub-16, day 1, stimulus 1, -0.2515, -0.1911
sub-16, day 1, stimulus 2, 0.3366, 0.1322
sub-16, day 1, stimulus 3, 0.3392, -0.1734
sub-16, day 1, stimulus 4, -0.1013, -0.2278
sub-16, day 1, stimulus 5, -0.3152, 0.1732
sub-16, day 1, stimulus 6, -0.0077, 0.2870
sub-16, day 2, stimulus 1, -0.4845, -0.0063
sub-16, day 2, stimulus 2, 0.4508, 0.3299
sub-16, day 2, stimulus 3, -0.4820, 0.0201
sub-16, day 2, stimulus 4, -0.4837, -0.0303
sub-16, day 2, stimulus 5, 0.5017, -0.1683
sub-16, day 2, stimulus 6, 0.4977, -0.1452
sub-17, day 1, stimulus 1, 0.2862, 0.3315
sub-17, day 1, stimulus 2, -0.0139, -0.1050
sub-17, day 1, stimulus 3, 0.4493, -0.1468
sub-17, day 1, stimulus 4, -0.1033, -0.2344
sub-17, day 1, stimulus 5, -0.3337, 0.2148
sub-17, day 1, stimulus 6, -0.2846, -0.0601
sub-17, day 2, stimulus 1, 0.1430, 0.3765
sub-17, day 2, stimulus 2, -0.0017, -0.1074
sub-17, day 2, stimulus 3, 0.4810, -0.0726
sub-17, day 2, stimulus 4, -0.0476, -0.2683
sub-17, day 2, stimulus 5, -0.3279, 0.1749
sub-17, day 2, stimulus 6, -0.2468, -0.1032
sub-18, day 1, stimulus 1, -0.1061, -0.2684
sub-18, day 1, stimulus 2, -0.2943, -0.0879
sub-18, day 1, stimulus 3, -0.3436, 0.2158
sub-18, day 1, stimulus 4, 0.2399, 0.3834
sub-18, day 1, stimulus 5, 0.5061, -0.1430
sub-18, day 1, stimulus 6, -0.0020, -0.0999
sub-18, day 2, stimulus 1, -0.0789, -0.2769
sub-18, day 2, stimulus 2, -0.3051, -0.0826
sub-18, day 2, stimulus 3, -0.3597, 0.2116
sub-18, day 2, stimulus 4, 0.2525, 0.3748
sub-18, day 2, stimulus 5, 0.5004, -0.1329
sub-18, day 2, stimulus 6, -0.0093, -0.0940
sub-19, day 1, stimulus 1, 0.4801, -0.1132
sub-19, day 1, stimulus 2, 0.2649, -0.0857
sub-19, day 1, stimulus 3, -0.2100, 0.1579
sub-19, day 1, stimulus 4, 0.0082, 0.4483
sub-19, day 1, stimulus 5, -0.4135, -0.1893
sub-19, day 1, stimulus 6, -0.1297, -0.2181
sub-19, day 2, stimulus 1, -0.4862, -0.1339
sub-19, day 2, stimulus 2, -0.3618, -0.0439
sub-19, day 2, stimulus 3, 0.3592, -0.0140
sub-19, day 2, stimulus 4, 0.0919, 0.1994
sub-19, day 2, stimulus 5, 0.5015, -0.1569
sub-19, day 2, stimulus 6, -0.1047, 0.1493
sub-20, day 1, stimulus 1, -0.1239, 0.0118
sub-20, day 1, stimulus 2, -0.1145, 0.3165
sub-20, day 1, stimulus 3, -0.1816, -0.2688
sub-20, day 1, stimulus 4, -0.4060, -0.0002
sub-20, day 1, stimulus 5, 0.4441, 0.1835
sub-20, day 1, stimulus 6, 0.3818, -0.2428
sub-20, day 2, stimulus 1, 0.2846, 0.2494
sub-20, day 2, stimulus 2, -0.0199, 0.0229
sub-20, day 2, stimulus 3, -0.2916, -0.1223
sub-20, day 2, stimulus 4, -0.3555, 0.1410
sub-20, day 2, stimulus 5, 0.4770, -0.1462
sub-20, day 2, stimulus 6, -0.0946, -0.1448
sub-21, day 1, stimulus 1, -0.3968, -0.0605
sub-21, day 1, stimulus 2, 0.0047, -0.0993
sub-21, day 1, stimulus 3, -0.1692, 0.2022
sub-21, day 1, stimulus 4, 0.2610, 0.1348
sub-21, day 1, stimulus 5, -0.2155, -0.0916
sub-21, day 1, stimulus 6, 0.5157, -0.0858
sub-21, day 2, stimulus 1, -0.3398, 0.2071
sub-21, day 2, stimulus 2, -0.0985, -0.2525
sub-21, day 2, stimulus 3, 0.2813, 0.3710
sub-21, day 2, stimulus 4, -0.0303, -0.0957
sub-21, day 2, stimulus 5, -0.2961, -0.0632
sub-21, day 2, stimulus 6, 0.4835, -0.1666
sub-22, day 1, stimulus 1, 0.2855, -0.2625
sub-22, day 1, stimulus 2, -0.3846, 0.1388
sub-22, day 1, stimulus 3, -0.2938, -0.0871
sub-22, day 1, stimulus 4, -0.0392, 0.3887
sub-22, day 1, stimulus 5, -0.0894, -0.3450
sub-22, day 1, stimulus 6, 0.5215, 0.1670
sub-22, day 2, stimulus 1, -0.0343, -0.2782
sub-22, day 2, stimulus 2, -0.3786, 0.1693
sub-22, day 2, stimulus 3, -0.2663, -0.1237
sub-22, day 2, stimulus 4, 0.1660, 0.3829
sub-22, day 2, stimulus 5, 0.0247, -0.0678
sub-22, day 2, stimulus 6, 0.4885, -0.0825
sub-23, day 1, stimulus 1, 0.2001, 0.0889
sub-23, day 1, stimulus 2, 0.5021, 0.1609
sub-23, day 1, stimulus 3, -0.1177, -0.3074
sub-23, day 1, stimulus 4, -0.3320, 0.3135
sub-23, day 1, stimulus 5, -0.3066, 0.0467
sub-23, day 1, stimulus 6, 0.0541, -0.3026
sub-23, day 2, stimulus 1, 0.0090, 0.1162
sub-23, day 2, stimulus 2, -0.4522, -0.1914
sub-23, day 2, stimulus 3, 0.0283, 0.1974
sub-23, day 2, stimulus 4, 0.5612, -0.2493
sub-23, day 2, stimulus 5, 0.0499, 0.2911
sub-23, day 2, stimulus 6, -0.1963, -0.1640
sub-24, day 1, stimulus 1, -0.4107, -0.0843
sub-24, day 1, stimulus 2, 0.4103, -0.1841
sub-24, day 1, stimulus 3, 0.5056, 0.0953
sub-24, day 1, stimulus 4, -0.4086, 0.1373
sub-24, day 1, stimulus 5, 0.0491, 0.2776
sub-24, day 1, stimulus 6, -0.1457, -0.2418
sub-24, day 2, stimulus 1, 0.1616, -0.2116
sub-24, day 2, stimulus 2, -0.2884, -0.1089
sub-24, day 2, stimulus 3, -0.3077, -0.0746
sub-24, day 2, stimulus 4, 0.5366, -0.0205
sub-24, day 2, stimulus 5, -0.0074, 0.3459
sub-24, day 2, stimulus 6, -0.0948, 0.0697
sub-25, day 1, stimulus 1, 0.3499, 0.1531
sub-25, day 1, stimulus 2, 0.1207, -0.2292
sub-25, day 1, stimulus 3, -0.4450, 0.0083
sub-25, day 1, stimulus 4, -0.1668, -0.2037
sub-25, day 1, stimulus 5, 0.4617, 0.0394
sub-25, day 1, stimulus 6, -0.3204, 0.2322
sub-25, day 2, stimulus 1, 0.4916, -0.1250
sub-25, day 2, stimulus 2, 0.1331, 0.1455
sub-25, day 2, stimulus 3, -0.4453, 0.0024
sub-25, day 2, stimulus 4, -0.3471, -0.1288
sub-25, day 2, stimulus 5, 0.5191, 0.0409
sub-25, day 2, stimulus 6, -0.3514, 0.0649
sub-26, day 1, stimulus 1, 0.2082, -0.0046
sub-26, day 1, stimulus 2, -0.3256, -0.0761
sub-26, day 1, stimulus 3, -0.0445, 0.2608
sub-26, day 1, stimulus 4, -0.2642, -0.1810
sub-26, day 1, stimulus 5, -0.0736, 0.1056
sub-26, day 1, stimulus 6, 0.4997, -0.1046
sub-26, day 2, stimulus 1, 0.4850, 0.0205
sub-26, day 2, stimulus 2, 0.1961, 0.2123
sub-26, day 2, stimulus 3, -0.4824, -0.1006
sub-26, day 2, stimulus 4, -0.2582, 0.0874
sub-26, day 2, stimulus 5, 0.4980, -0.1856
sub-26, day 2, stimulus 6, -0.4385, -0.0340
sub-27, day 1, stimulus 1, -0.2921, -0.1312
sub-27, day 1, stimulus 2, -0.1848, -0.0095
sub-27, day 1, stimulus 3, 0.3110, -0.1654
sub-27, day 1, stimulus 4, 0.5211, 0.0061
sub-27, day 1, stimulus 5, -0.4465, 0.0358
sub-27, day 1, stimulus 6, 0.0913, 0.2642
sub-27, day 2, stimulus 1, -0.1954, 0.2513
sub-27, day 2, stimulus 2, -0.1978, -0.1717
sub-27, day 2, stimulus 3, 0.0817, 0.2436
sub-27, day 2, stimulus 4, 0.4852, -0.0431
sub-27, day 2, stimulus 5, -0.3221, -0.1226
sub-27, day 2, stimulus 6, 0.1484, -0.1575
sub-28, day 1, stimulus 1, -0.2264, -0.0477
sub-28, day 1, stimulus 2, -0.3437, -0.0564
sub-28, day 1, stimulus 3, -0.1219, -0.1669
sub-28, day 1, stimulus 4, 0.3008, -0.1830
sub-28, day 1, stimulus 5, 0.5126, 0.0941
sub-28, day 1, stimulus 6, -0.1214, 0.3598
sub-28, day 2, stimulus 1, -0.0505, -0.1432
sub-28, day 2, stimulus 2, -0.2024, -0.0162
sub-28, day 2, stimulus 3, -0.1701, 0.2791
sub-28, day 2, stimulus 4, 0.2955, 0.2723
sub-28, day 2, stimulus 5, 0.3851, -0.2247
sub-28, day 2, stimulus 6, -0.2576, -0.1672
sub-29, day 1, stimulus 1, 0.0720, -0.1443
sub-29, day 1, stimulus 2, -0.3593, 0.0780
sub-29, day 1, stimulus 3, 0.2633, 0.1726
sub-29, day 1, stimulus 4, -0.1100, 0.4932
sub-29, day 1, stimulus 5, 0.4584, -0.1881
sub-29, day 1, stimulus 6, -0.3245, -0.4114
sub-29, day 2, stimulus 1, -0.3704, 0.1893
sub-29, day 2, stimulus 2, -0.3716, -0.0919
sub-29, day 2, stimulus 3, 0.2841, -0.2465
sub-29, day 2, stimulus 4, -0.1627, -0.3437
sub-29, day 2, stimulus 5, 0.5269, 0.0089
sub-29, day 2, stimulus 6, 0.0938, 0.4839
sub-30, day 1, stimulus 1, -0.5333, -0.1189
sub-30, day 1, stimulus 2, -0.0868, 0.4161
sub-30, day 1, stimulus 3, 0.6274, -0.0529
sub-30, day 1, stimulus 4, 0.0230, 0.1346
sub-30, day 1, stimulus 5, -0.0258, -0.0493
sub-30, day 1, stimulus 6, -0.0045, -0.3295
sub-30, day 2, stimulus 1, 0.4352, 0.0737
sub-30, day 2, stimulus 2, 0.1354, -0.0965
sub-30, day 2, stimulus 3, -0.4166, 0.0904
sub-30, day 2, stimulus 4, 0.1149, -0.2985
sub-30, day 2, stimulus 5, -0.3038, -0.1325
sub-30, day 2, stimulus 6, 0.0349, 0.3634
sub-31, day 1, stimulus 1, 0.1954, 0.3853
sub-31, day 1, stimulus 2, 0.0145, -0.0740
sub-31, day 1, stimulus 3, -0.0598, -0.3033
sub-31, day 1, stimulus 4, -0.2607, -0.1089
sub-31, day 1, stimulus 5, -0.3564, 0.2039
sub-31, day 1, stimulus 6, 0.4670, -0.1030
sub-31, day 2, stimulus 1, 0.3203, 0.2885
sub-31, day 2, stimulus 2, 0.0315, 0.0113
sub-31, day 2, stimulus 3, -0.1956, -0.2474
sub-31, day 2, stimulus 4, -0.2089, -0.0103
sub-31, day 2, stimulus 5, -0.2628, 0.2248
sub-31, day 2, stimulus 6, 0.3155, -0.2670
sub-32, day 1, stimulus 1, 0.1715, 0.3245
sub-32, day 1, stimulus 2, -0.3419, 0.2154
sub-32, day 1, stimulus 3, 0.1248, -0.2704
sub-32, day 1, stimulus 4, -0.1704, 0.0561
sub-32, day 1, stimulus 5, -0.2166, -0.3113
sub-32, day 1, stimulus 6, 0.4326, -0.0142
sub-32, day 2, stimulus 1, -0.2395, -0.2582
sub-32, day 2, stimulus 2, 0.0789, -0.3639
sub-32, day 2, stimulus 3, 0.1514, -0.1687
sub-32, day 2, stimulus 4, 0.5204, 0.2114
sub-32, day 2, stimulus 5, -0.1164, 0.3994
sub-32, day 2, stimulus 6, -0.3949, 0.1800
sub-33, day 1, stimulus 1, -0.2848, -0.0736
sub-33, day 1, stimulus 2, -0.0153, -0.0828
sub-33, day 1, stimulus 3, -0.3422, 0.2034
sub-33, day 1, stimulus 4, 0.4758, -0.1432
sub-33, day 1, stimulus 5, -0.0985, -0.2476
sub-33, day 1, stimulus 6, 0.2650, 0.3438
sub-33, day 2, stimulus 1, -0.2866, -0.1097
sub-33, day 2, stimulus 2, 0.0027, -0.0963
sub-33, day 2, stimulus 3, -0.3498, 0.2007
sub-33, day 2, stimulus 4, 0.4888, -0.1169
sub-33, day 2, stimulus 5, -0.0764, -0.2322
sub-33, day 2, stimulus 6, 0.2212, 0.3544
sub-34, day 1, stimulus 1, -0.2410, 0.1145
sub-34, day 1, stimulus 2, 0.3405, -0.1563
sub-34, day 1, stimulus 3, 0.3659, 0.0676
sub-34, day 1, stimulus 4, -0.2822, -0.0682
sub-34, day 1, stimulus 5, -0.0029, 0.2507
sub-34, day 1, stimulus 6, -0.1802, -0.2083
sub-34, day 2, stimulus 1, -0.4682, 0.1289
sub-34, day 2, stimulus 2, 0.5427, -0.1685
sub-34, day 2, stimulus 3, -0.0160, -0.2507
sub-34, day 2, stimulus 4, -0.2695, -0.1918
sub-34, day 2, stimulus 5, 0.1818, 0.5375
sub-34, day 2, stimulus 6, 0.0292, -0.0554
sub-35, day 1, stimulus 1, 0.4977, 0.0739
sub-35, day 1, stimulus 2, 0.3395, -0.1588
sub-35, day 1, stimulus 3, 0.0596, 0.0150
sub-35, day 1, stimulus 4, -0.3097, -0.1814
sub-35, day 1, stimulus 5, -0.4331, 0.0044
sub-35, day 1, stimulus 6, -0.1541, 0.2469
sub-35, day 2, stimulus 1, -0.4590, 0.0977
sub-35, day 2, stimulus 2, -0.1590, -0.3201
sub-35, day 2, stimulus 3, -0.0573, 0.0447
sub-35, day 2, stimulus 4, 0.1277, -0.2032
sub-35, day 2, stimulus 5, 0.4650, -0.0235
sub-35, day 2, stimulus 6, 0.0825, 0.4045
sub-36, day 1, stimulus 1, 0.2039, -0.2196
sub-36, day 1, stimulus 2, -0.0348, -0.2381
sub-36, day 1, stimulus 3, -0.3235, 0.1045
sub-36, day 1, stimulus 4, 0.4829, 0.1158
sub-36, day 1, stimulus 5, -0.0850, 0.4554
sub-36, day 1, stimulus 6, -0.2435, -0.2180
sub-36, day 2, stimulus 1, 0.0973, -0.3013
sub-36, day 2, stimulus 2, 0.0861, 0.0029
sub-36, day 2, stimulus 3, -0.3378, 0.1095
sub-36, day 2, stimulus 4, 0.3710, 0.0613
sub-36, day 2, stimulus 5, 0.0023, 0.3221
sub-36, day 2, stimulus 6, -0.2188, -0.1945
sub-37, day 1, stimulus 1, -0.2003, -0.2319
sub-37, day 1, stimulus 2, -0.3341, -0.0125
sub-37, day 1, stimulus 3, -0.1788, 0.3483
sub-37, day 1, stimulus 4, 0.3235, -0.2180
sub-37, day 1, stimulus 5, -0.0753, -0.0538
sub-37, day 1, stimulus 6, 0.4649, 0.1679
sub-37, day 2, stimulus 1, -0.3366, 0.2248
sub-37, day 2, stimulus 2, -0.2499, -0.1234
sub-37, day 2, stimulus 3, 0.0087, -0.3670
sub-37, day 2, stimulus 4, 0.1516, 0.3817
sub-37, day 2, stimulus 5, -0.0349, -0.0882
sub-37, day 2, stimulus 6, 0.4611, -0.0280
sub-38, day 1, stimulus 1, 0.2227, -0.2000
sub-38, day 1, stimulus 2, -0.2984, -0.2410
sub-38, day 1, stimulus 3, -0.2136, 0.0927
sub-38, day 1, stimulus 4, -0.0626, 0.2653
sub-38, day 1, stimulus 5, -0.1529, 0.0501
sub-38, day 1, stimulus 6, 0.5047, 0.0330
sub-38, day 2, stimulus 1, -0.2950, 0.3577
sub-38, day 2, stimulus 2, 0.3753, -0.1780
sub-38, day 2, stimulus 3, 0.3793, 0.3168
sub-38, day 2, stimulus 4, -0.2502, -0.2562
sub-38, day 2, stimulus 5, 0.1488, -0.1933
sub-38, day 2, stimulus 6, -0.3582, -0.0470
sub-39, day 1, stimulus 1, -0.1207, 0.3763
sub-39, day 1, stimulus 2, 0.0973, -0.3278
sub-39, day 1, stimulus 3, -0.3410, 0.0849
sub-39, day 1, stimulus 4, 0.5322, -0.0146
sub-39, day 1, stimulus 5, 0.1177, 0.1987
sub-39, day 1, stimulus 6, -0.2855, -0.3175
sub-39, day 2, stimulus 1, -0.1604, -0.3053
sub-39, day 2, stimulus 2, 0.0540, 0.4129
sub-39, day 2, stimulus 3, -0.3106, -0.1719
sub-39, day 2, stimulus 4, 0.4846, 0.0973
sub-39, day 2, stimulus 5, 0.2994, -0.2760
sub-39, day 2, stimulus 6, -0.3670, 0.2430
sub-40, day 1, stimulus 1, 0.5441, 0.0549
sub-40, day 1, stimulus 2, 0.3872, -0.1252
sub-40, day 1, stimulus 3, -0.1319, 0.2379
sub-40, day 1, stimulus 4, -0.2673, -0.1536
sub-40, day 1, stimulus 5, -0.2229, 0.0536
sub-40, day 1, stimulus 6, -0.3092, -0.0676
sub-40, day 2, stimulus 1, -0.0495, 0.1688
sub-40, day 2, stimulus 2, -0.1340, -0.2940
sub-40, day 2, stimulus 3, 0.4457, -0.1291
sub-40, day 2, stimulus 4, 0.1004, 0.3954
sub-40, day 2, stimulus 5, 0.0756, -0.1459
sub-40, day 2, stimulus 6, -0.4383, 0.0049
sub-41, day 1, stimulus 1, -0.1036, 0.3888
sub-41, day 1, stimulus 2, -0.0053, -0.1515
sub-41, day 1, stimulus 3, -0.4160, -0.2979
sub-41, day 1, stimulus 4, 0.4541, 0.3357
sub-41, day 1, stimulus 5, -0.4385, 0.1021
sub-41, day 1, stimulus 6, 0.5094, -0.3772
sub-41, day 2, stimulus 1, 0.5601, -0.3015
sub-41, day 2, stimulus 2, 0.4286, 0.0226
sub-41, day 2, stimulus 3, -0.4862, -0.1444
sub-41, day 2, stimulus 4, 0.2374, 0.6155
sub-41, day 2, stimulus 5, -0.2079, -0.4918
sub-41, day 2, stimulus 6, -0.5319, 0.2997
sub-42, day 1, stimulus 1, -0.3266, -0.2400
sub-42, day 1, stimulus 2, -0.4507, -0.0935
sub-42, day 1, stimulus 3, 0.5600, -0.2066
sub-42, day 1, stimulus 4, 0.0203, 0.4313
sub-42, day 1, stimulus 5, 0.2395, -0.0317
sub-42, day 1, stimulus 6, -0.0425, 0.1405
sub-42, day 2, stimulus 1, -0.2574, 0.3629
sub-42, day 2, stimulus 2, -0.4085, 0.1788
sub-42, day 2, stimulus 3, 0.5775, 0.1445
sub-42, day 2, stimulus 4, 0.0195, -0.3398
sub-42, day 2, stimulus 5, 0.3068, 0.0133
sub-42, day 2, stimulus 6, -0.2378, -0.3597
sub-43, day 1, stimulus 1, 0.2224, 0.2089
sub-43, day 1, stimulus 2, 0.0607, -0.2190
sub-43, day 1, stimulus 3, -0.3807, -0.1147
sub-43, day 1, stimulus 4, -0.0517, 0.2752
sub-43, day 1, stimulus 5, -0.3911, -0.0200
sub-43, day 1, stimulus 6, 0.5404, -0.1304
sub-43, day 2, stimulus 1, -0.4189, 0.0829
sub-43, day 2, stimulus 2, 0.2048, -0.4512
sub-43, day 2, stimulus 3, 0.4231, 0.0244
sub-43, day 2, stimulus 4, -0.2714, 0.4760
sub-43, day 2, stimulus 5, 0.3997, 0.2733
sub-43, day 2, stimulus 6, -0.3373, -0.4054
sub-44, day 1, stimulus 1, 0.1998, 0.3599
sub-44, day 1, stimulus 2, -0.0475, -0.2378
sub-44, day 1, stimulus 3, 0.0122, -0.0691
sub-44, day 1, stimulus 4, -0.2610, -0.1185
sub-44, day 1, stimulus 5, -0.3618, 0.1747
sub-44, day 1, stimulus 6, 0.4584, -0.1092
sub-44, day 2, stimulus 1, 0.2440, 0.3647
sub-44, day 2, stimulus 2, -0.0872, -0.2731
sub-44, day 2, stimulus 3, 0.0034, -0.0721
sub-44, day 2, stimulus 4, -0.2954, -0.0932
sub-44, day 2, stimulus 5, -0.3448, 0.2127
sub-44, day 2, stimulus 6, 0.4801, -0.1390
sub-45, day 1, stimulus 1, -0.1876, -0.2276
sub-45, day 1, stimulus 2, 0.5272, 0.0375
sub-45, day 1, stimulus 3, -0.2895, -0.2539
sub-45, day 1, stimulus 4, 0.5278, -0.0148
sub-45, day 1, stimulus 5, -0.2404, 0.2752
sub-45, day 1, stimulus 6, -0.3376, 0.1837
sub-45, day 2, stimulus 1, -0.1454, -0.1848
sub-45, day 2, stimulus 2, 0.4715, 0.0891
sub-45, day 2, stimulus 3, -0.3122, 0.0780
sub-45, day 2, stimulus 4, 0.2068, -0.2054
sub-45, day 2, stimulus 5, -0.1922, -0.0263
sub-45, day 2, stimulus 6, -0.0285, 0.2494
sub-46, day 1, stimulus 1, -0.2450, -0.0932
sub-46, day 1, stimulus 2, -0.1379, 0.2873
sub-46, day 1, stimulus 3, -0.2429, 0.0744
sub-46, day 1, stimulus 4, -0.0447, -0.1579
sub-46, day 1, stimulus 5, 0.4941, 0.1490
sub-46, day 1, stimulus 6, 0.1764, -0.2596
sub-46, day 2, stimulus 1, 0.3739, 0.1342
sub-46, day 2, stimulus 2, -0.1983, 0.2239
sub-46, day 2, stimulus 3, -0.0698, 0.2650
sub-46, day 2, stimulus 4, 0.3060, -0.2475
sub-46, day 2, stimulus 5, -0.2891, -0.2546
sub-46, day 2, stimulus 6, -0.1227, -0.1209

## Sheet: Figure_3e
subject	effect_size
sub-01	0.1543053960964409
sub-02	0.0991963260619977
sub-03	0.0041331802525832375
sub-04	-0.006888633754305396
sub-05	0.05510907003444317
sub-06	0.12537313432835823
sub-07	0.12950631458094145
sub-08	0.0
sub-09	0.009644087256027556
sub-10	0.14879448909299656
sub-11	-0.0799081515499426
sub-12	-0.0592422502870264
sub-13	0.0013777267508610792
sub-14	-0.0041331802525832375
sub-15	-0.026176808266360506
sub-16	0.056486796785304244
sub-17	0.07853042479908151
sub-18	0.015154994259471873
sub-19	-0.05510907003444317
sub-20	0.0013777267508610792
sub-21	0.0
sub-22	0.16670493685419058
sub-23	-0.009644087256027556
sub-24	-0.0330654420206659
sub-25	0.03719862227324914
sub-26	-0.012399540757749712
sub-27	-0.07577497129735936
sub-28	-0.042709529276693456
sub-29	0.02066590126291619
sub-30	0.0
sub-31	-0.08955223880597014
sub-32	0.20803673938002293
sub-33	0.16808266360505164
sub-34	-0.02893226176808266
sub-35	-0.03719862227324914
sub-36	0.06337543053960965
sub-37	-0.08266360505166476
sub-38	-0.06475315729047072
sub-39	0.16257175660160733
sub-40	0.03582089552238806
sub-41	0.08817451205510907
sub-42	0.005510907003444317
sub-43	0.0991963260619977
sub-44	0.011021814006888633
sub-45	-0.06199770378874857
sub-46	0.04408725602755453

## Sheet: Figure_3f
subject	condition	effect_size
sub-01	2-fold	-0.06876108965661204
sub-02	2-fold	-0.11485231186723724
sub-03	2-fold	0.08116063041436176
sub-04	2-fold	-0.11623003861809832
sub-05	2-fold	0.1836134015238493
sub-06	2-fold	-0.07364575722784678
sub-07	2-fold	0.022168875900219185
sub-08	2-fold	0.06813485022440247
sub-09	2-fold	-0.15568312284730196
sub-10	2-fold	-0.11886024423337857
sub-11	2-fold	-0.04571547855129945
sub-12	2-fold	-0.05761402776328149
sub-13	2-fold	-0.17046237344744808
sub-14	2-fold	-0.07214278259054378
sub-15	2-fold	-0.012775284417075462
sub-16	2-fold	-0.07013881640747312
sub-17	2-fold	-0.17822774240684688
sub-18	2-fold	0.08116063041436176
sub-19	2-fold	-0.04934766725811501
sub-20	2-fold	0.004258428139025154
sub-21	2-fold	0.09443690637720488
sub-22	2-fold	-0.133138503287757
sub-23	2-fold	-0.1669554326270744
sub-24	2-fold	0.00976933514246947
sub-25	2-fold	0.12286817659951987
sub-26	2-fold	-0.05673729255818808
sub-27	2-fold	0.021041644922241937
sub-28	2-fold	-0.12512263855547437
sub-29	2-fold	0.0908047176703893
sub-30	2-fold	0.03807535747834255
sub-31	2-fold	0.2721636572382841
sub-32	2-fold	-0.04120655463939046
sub-33	2-fold	0.13539296524371153
sub-34	2-fold	-0.02893226176808266
sub-35	2-fold	-0.003757436593257489
sub-36	2-fold	-0.06963782486170546
sub-37	2-fold	0.09155620498904081
sub-38	2-fold	0.05323035173781443
sub-39	2-fold	0.02054065337647427
sub-40	2-fold	0.1396513933827367
sub-41	2-fold	-0.1445360609539714
sub-42	2-fold	-0.08466757123473542
sub-43	2-fold	0.006763385867863479
sub-44	2-fold	0.07903141634484918
sub-45	2-fold	-0.045590230664857526
sub-46	2-fold	-0.03669763072748147
sub-01	3-fold	-0.053856591170024004
sub-02	3-fold	0.15731134537104685
sub-03	3-fold	-0.11410082454858575
sub-04	3-fold	-0.05824026719549108
sub-05	3-fold	-0.11109487527397975
sub-06	3-fold	-0.10470723306544202
sub-07	3-fold	-0.1229934244859618
sub-08	3-fold	-0.004258428139025154
sub-09	3-fold	-0.04834568416657968
sub-10	3-fold	0.09969731760776537
sub-11	3-fold	-0.04108130675294854
sub-12	3-fold	0.08040914309571026
sub-13	3-fold	-0.007514873186514978
sub-14	3-fold	-0.06262394322095814
sub-15	3-fold	0.0022544619559544932
sub-16	3-fold	-0.07815468113975577
sub-17	3-fold	-0.006763385867863479
sub-18	3-fold	-0.1444108130675295
sub-19	3-fold	0.11748251748251749
sub-20	3-fold	-0.15868907212190794
sub-21	3-fold	-0.15330341300490555
sub-22	3-fold	0.13401523849285044
sub-23	3-fold	-0.028306022335873086
sub-24	3-fold	0.046216470097067114
sub-25	3-fold	0.10157603590439411
sub-26	3-fold	-0.030309988518943745
sub-27	3-fold	0.01728420832898445
sub-28	3-fold	0.17760150297463728
sub-29	3-fold	-0.06375117419893539
sub-30	3-fold	0.019162926625613193
sub-31	3-fold	-0.06512890094979647
sub-32	3-fold	-0.02329610687819643
sub-33	3-fold	-0.12048846675712346
sub-34	3-fold	-0.044462999686880285
sub-35	3-fold	0.055985805239536585
sub-36	3-fold	-0.022043628013777267
sub-37	3-fold	0.06337543053960965
sub-38	3-fold	0.014654002713704206
sub-39	3-fold	-0.020164909717148523
sub-40	3-fold	-0.0399540757749713
sub-41	3-fold	0.14077862436071392
sub-42	3-fold	0.0018787182966287445
sub-43	3-fold	0.06362592631249347
sub-44	3-fold	0.001628222523744912
sub-45	3-fold	0.025174825174825173
sub-46	3-fold	0.0022544619559544932
sub-01	4-fold	-0.06337543053960965
sub-02	4-fold	0.046842709529276695
sub-03	4-fold	0.04546498277841561
sub-04	4-fold	0.026176808266360506
sub-05	4-fold	-0.011021814006888633
sub-06	4-fold	0.06061997703788749
sub-07	4-fold	-0.030309988518943745
sub-08	4-fold	-0.12261768082663606
sub-09	4-fold	0.07164179104477612
sub-10	4-fold	0.011021814006888633
sub-11	4-fold	-0.0592422502870264
sub-12	4-fold	0.05786452353616532
sub-13	4-fold	0.04546498277841561
sub-14	4-fold	0.05373134328358209
sub-15	4-fold	-0.04408725602755453
sub-16	4-fold	0.1928817451205511
sub-17	4-fold	0.06061997703788749
sub-18	4-fold	0.12950631458094145
sub-19	4-fold	-0.07853042479908151
sub-20	4-fold	0.07026406429391505
sub-21	4-fold	0.042709529276693456
sub-22	4-fold	-0.03582089552238806
sub-23	4-fold	0.1446613088404133
sub-24	4-fold	-0.02066590126291619
sub-25	4-fold	-0.06199770378874857
sub-26	4-fold	0.0330654420206659
sub-27	4-fold	0.005510907003444317
sub-28	4-fold	-0.06061997703788749
sub-29	4-fold	-0.022043628013777267
sub-30	4-fold	-0.019288174512055112
sub-31	4-fold	0.02066590126291619
sub-32	4-fold	-0.07853042479908151
sub-33	4-fold	-0.08817451205510907
sub-34	4-fold	0.02066590126291619
sub-35	4-fold	-0.0661308840413318
sub-36	4-fold	-0.07715269804822045
sub-37	4-fold	0.05235361653272101
sub-38	4-fold	0.013777267508610792
sub-39	4-fold	-0.07715269804822045
sub-40	4-fold	-0.03719862227324914
sub-41	4-fold	-0.05373134328358209
sub-42	4-fold	-0.08541905855338691
sub-43	4-fold	-0.17359357060849598
sub-44	4-fold	-0.05510907003444317
sub-45	4-fold	-0.013777267508610792
sub-46	4-fold	0.06475315729047072
sub-01	5-fold	0.06575514038200606
sub-02	5-fold	-0.046466965869950944
sub-03	5-fold	0.07089030372612462
sub-04	5-fold	0.20465504644609123
sub-05	5-fold	-0.1515499425947187
sub-06	5-fold	0.11322408934349235
sub-07	5-fold	-0.025174825174825173
sub-08	5-fold	-0.07640121072956894
sub-09	5-fold	0.00438367602546707
sub-10	5-fold	-0.11109487527397975
sub-11	5-fold	-0.03168771526980482
sub-12	5-fold	-0.07665170650245277
sub-13	5-fold	0.024423337856173677
sub-14	5-fold	0.1315102807640121
sub-15	5-fold	0.08742302473645758
sub-16	5-fold	-0.12574887798768397
sub-17	5-fold	0.07201753470410187
sub-18	5-fold	-0.09819434297046237
sub-19	5-fold	-0.0460912222106252
sub-20	5-fold	0.07214278259054378
sub-21	5-fold	0.038576349024110224
sub-22	5-fold	-0.054733326375117415
sub-23	5-fold	-0.085293810666945
sub-24	5-fold	-0.03957833211564555
sub-25	5-fold	-0.133138503287757
sub-26	5-fold	0.18799707754931638
sub-27	5-fold	-0.08867550360087674
sub-28	5-fold	0.012900532303517379
sub-29	5-fold	-0.08178686984657134
sub-30	5-fold	-0.08466757123473542
sub-31	5-fold	-0.11610479073165639
sub-32	5-fold	0.11009289218244442
sub-33	5-fold	-0.014654002713704206
sub-34	5-fold	0.11184636259263124
sub-35	5-fold	0.037323870159691054
sub-36	5-fold	0.10871516543158334
sub-37	5-fold	-0.10157603590439411
sub-38	5-fold	0.017409456215426364
sub-39	5-fold	-0.02655255192568625
sub-40	5-fold	-0.1399018891556205
sub-41	5-fold	-0.010520822461120969
sub-42	5-fold	0.05811501930904916
sub-43	5-fold	0.09493789792297255
sub-44	5-fold	-0.13363949483352466
sub-45	5-fold	0.20089760985283375
sub-46	5-fold	-0.031186723724037156

## Sheet: Figure_4d
subject	ROI	effect_size
sub-01	HPC	0.01763885803798276
sub-02	HPC	0.014325745759963463
sub-03	HPC	0.025671573151374125
sub-04	HPC	0.021693058819442182
sub-05	HPC	-0.010853658812295228
sub-06	HPC	0.01941107763293432
sub-07	HPC	0.014809265097037694
sub-08	HPC	-0.0372529779088837
sub-09	HPC	-0.007542907230501124
sub-10	HPC	0.004699458229797014
sub-11	HPC	0.023774049454783588
sub-12	HPC	-0.0004972112445407869
sub-13	HPC	0.0057241458582854
sub-14	HPC	0.010587695101497532
sub-15	HPC	0.019245621384691616
sub-16	HPC	0.0205350691981021
sub-17	HPC	-0.004457193075866454
sub-18	HPC	0.003587477678841801
sub-19	HPC	0.02053328681459336
sub-20	HPC	0.004300310026428955
sub-21	HPC	-0.01625745371884243
sub-22	HPC	-0.010043120124264377
sub-23	HPC	-0.007246792531167269
sub-24	HPC	-0.011198720268843243
sub-25	HPC	-0.01876132630564731
sub-26	HPC	0.011899180885248597
sub-27	HPC	0.03552573296929749
sub-28	HPC	-0.00360336696940327
sub-29	HPC	0.010173555587396396
sub-30	HPC	-0.0037222367894937116
sub-31	HPC	0.012871054114756244
sub-32	HPC	-0.0073153628188916894
sub-33	HPC	0.012013413685704752
sub-34	HPC	0.054459945052406984
sub-35	HPC	-0.0072683090392076
sub-36	HPC	0.029847066533700412
sub-37	HPC	0.0033989779006613798
sub-38	HPC	-0.008230553962505905
sub-39	HPC	0.016568013442067802
sub-40	HPC	0.009977980785601283
sub-41	HPC	0.031908128854680105
sub-42	HPC	-0.01233451810566314
sub-43	HPC	-0.017619464704200585
sub-44	HPC	0.006675781515466848
sub-45	HPC	0.0011649417168240514
sub-46	HPC	0.008582030443908014
sub-01	EC	0.023376705535242
sub-02	EC	0.041184992920344
sub-03	EC	0.050353244611394
sub-04	EC	0.071459334347411
sub-05	EC	-0.076014942396825
sub-06	EC	0.054723626637464
sub-07	EC	0.067129886147145
sub-08	EC	-0.046294662696645
sub-09	EC	0.060948708438922
sub-10	EC	-0.000328614561827
sub-11	EC	0.030991876909063
sub-12	EC	-0.009449393751072
sub-13	EC	-0.019085799955546
sub-14	EC	0.05146401273272
sub-15	EC	0.021903432307117
sub-16	EC	0.065311339282387
sub-17	EC	0.02135560210499
sub-18	EC	-0.031715146108278
sub-19	EC	0.267148371053019
sub-20	EC	0.005698344393162
sub-21	EC	-0.009755870230228
sub-22	EC	0.016095380100181
sub-23	EC	0.011127485522673
sub-24	EC	-0.027338058644227
sub-25	EC	-0.04896265208588
sub-26	EC	0.027271678820439
sub-27	EC	0.072458952082047
sub-28	EC	0.048175474181565
sub-29	EC	-0.038342474837167
sub-30	EC	-0.021697120278737
sub-31	EC	-0.0302055960603
sub-32	EC	0.003257883180516
sub-33	EC	0.039389301128801
sub-34	EC	0.098844083872521
sub-35	EC	-0.016738771452367
sub-36	EC	0.005041695316191
sub-37	EC	-0.118464516692939
sub-38	EC	-0.069827366544585
sub-39	EC	0.155160552806388
sub-40	EC	-0.019174994475538
sub-41	EC	0.044113913003303
sub-42	EC	0.00612213000142
sub-43	EC	-0.017255999544326
sub-44	EC	0.034713812415648
sub-45	EC	0.008010591099639
sub-46	EC	-0.011946264021007

## Sheet: Figure_4f
subject	ROI	effect_size
sub-01	HPC	-0.04585034567475534
sub-02	HPC	-0.012552034768208153
sub-03	HPC	0.010827448654440788
sub-04	HPC	0.04128401037391061
sub-05	HPC	0.025651298310736936
sub-06	HPC	0.03188886213696033
sub-07	HPC	0.0308767346159186
sub-08	HPC	-0.028658319975496692
sub-09	HPC	0.0030887369031969924
sub-10	HPC	0.027357831783660393
sub-11	HPC	0.03238634202635225
sub-12	HPC	0.004451789683402633
sub-13	HPC	0.0009676405586654738
sub-14	HPC	-0.012448285868735556
sub-15	HPC	0.06550174908287384
sub-16	HPC	0.015542670178893223
sub-17	HPC	0.009100114581575789
sub-18	HPC	-0.023057677408503004
sub-19	HPC	0.0006768370501622448
sub-20	HPC	-0.03509464603191283
sub-21	HPC	0.0016652268615896832
sub-22	HPC	-0.022090384018921168
sub-23	HPC	0.008048491743782712
sub-24	HPC	-0.022597667159372926
sub-25	HPC	0.03004790856487195
sub-26	HPC	0.01481489379272391
sub-27	HPC	0.012707943809633781
sub-28	HPC	-0.0032348423313307874
sub-29	HPC	0.017351875554925934
sub-30	HPC	-0.009518561997512137
sub-31	HPC	0.01582813482455019
sub-32	HPC	0.030691323714623586
sub-33	HPC	-0.00934835413242226
sub-34	HPC	-0.007374383390882894
sub-35	HPC	0.02919358490450482
sub-36	HPC	0.009735099669756005
sub-37	HPC	0.011666758282557177
sub-38	HPC	0.0042174369582560975
sub-39	HPC	0.009994534147637688
sub-40	HPC	-0.002116485751606853
sub-41	HPC	0.027654423279332895
sub-42	HPC	0.028021969492723998
sub-43	HPC	0.08561996876635292
sub-44	HPC	0.0011421697541021372
sub-45	HPC	0.08862943102014414
sub-46	HPC	0.012181417554513513
sub-01	EC	-0.039950271122737
sub-02	EC	-0.099047225709059
sub-03	EC	0.040390935597571
sub-04	EC	0.238609748644415
sub-05	EC	0.255976566051668
sub-06	EC	0.157740112604144
sub-07	EC	0.107531643258671
sub-08	EC	0.117205173499569
sub-09	EC	0.041123296262094
sub-10	EC	0.01233891233587
sub-11	EC	-0.001354085910024
sub-12	EC	0.062513973992709
sub-13	EC	-0.079822020914191
sub-14	EC	0.007539802284048
sub-15	EC	0.028070095078135
sub-16	EC	-0.004560245324399
sub-17	EC	-0.052847775749904
sub-18	EC	0.066091419572158
sub-19	EC	-0.107840875979729
sub-20	EC	-0.123679565269561
sub-21	EC	-0.01372925900225
sub-22	EC	0.019258264309002
sub-23	EC	-0.020327424662031
sub-24	EC	-0.068782289931625
sub-25	EC	-0.002611574768932
sub-26	EC	-0.037028627837579
sub-27	EC	-0.000399076387787
sub-28	EC	0.070622522335969
sub-29	EC	0.238855771691524
sub-30	EC	0.020998140490819
sub-31	EC	0.02460730855225
sub-32	EC	0.096102599742418
sub-33	EC	-0.048372395574354
sub-34	EC	-0.028452900160404
sub-35	EC	0.056025450839851
sub-36	EC	-0.046181134619371
sub-37	EC	0.1462634691404
sub-38	EC	-0.095152307436115
sub-39	EC	0.14383372533164
sub-40	EC	0.003452054404428
sub-41	EC	0.092038388347847
sub-42	EC	-0.014576792906501
sub-43	EC	0.204159926580278
sub-44	EC	0.028892778945104
sub-45	EC	0.076149813588484
sub-46	EC	0.180825410972396

## Sheet: Figure_5c
subject	ROI	effect_size
sub-01	SMA	-0.04129647218448823
sub-02	SMA	0.03994216231942538
sub-03	SMA	0.0412363903710273
sub-04	SMA	-0.062847326508873
sub-05	SMA	0.010144915380069569
sub-06	SMA	0.02571545511787923
sub-07	SMA	0.014577940022134472
sub-08	SMA	-0.019247657848636954
sub-09	SMA	-0.00796027049300648
sub-10	SMA	-0.005521204192980131
sub-11	SMA	0.009411091595073298
sub-12	SMA	-0.0316152926121618
sub-13	SMA	-0.05728145706592274
sub-14	SMA	-0.006711065188077102
sub-15	SMA	-0.01533087430859175
sub-16	SMA	-0.022084948341851245
sub-17	SMA	0.003920757597119562
sub-18	SMA	0.004794247671838778
sub-19	SMA	-0.01430740811515833
sub-20	SMA	0.05834867572866611
sub-21	SMA	0.014795974640632257
sub-22	SMA	0.023420191760332026
sub-23	SMA	-0.05317061646074156
sub-24	SMA	-0.06756178015737936
sub-25	SMA	-0.030104413275869542
sub-26	SMA	0.00799771069290634
sub-27	SMA	0.014158996017577585
sub-28	SMA	0.007397765406597624
sub-29	SMA	-0.0034995196876419312
sub-30	SMA	-0.022796512449010365
sub-31	SMA	-0.15232382562212066
sub-32	SMA	-0.12335453089191141
sub-33	SMA	-0.029092192738173987
sub-34	SMA	-0.042033897730893034
sub-35	SMA	-0.06929686066841828
sub-36	SMA	0.02132063010665763
sub-37	SMA	-0.0345378863299018
sub-38	SMA	-0.008636100821728374
sub-39	SMA	-0.04339006393372483
sub-40	SMA	-0.01063896314813513
sub-41	SMA	-0.0672047248281918
sub-42	SMA	-0.01344462197590951
sub-43	SMA	-0.003020495100318666
sub-44	SMA	-0.026619046863346086
sub-45	SMA	-0.004234979566665059
sub-46	SMA	-0.033089132588828764
sub-01	PMC	-0.0284648149632523
sub-02	PMC	0.027915126693046837
sub-03	PMC	0.01450254587543734
sub-04	PMC	-0.03129490008658892
sub-05	PMC	0.007084440403169672
sub-06	PMC	0.010331301855963149
sub-07	PMC	0.006017125323397889
sub-08	PMC	0.004460256667217495
sub-09	PMC	0.0038902025505308663
sub-10	PMC	-0.008999847591842901
sub-11	PMC	-0.017015550780999044
sub-12	PMC	0.00013282982188542644
sub-13	PMC	-0.011803167404144005
sub-14	PMC	-0.020564771792529912
sub-15	PMC	0.0016492537501585688
sub-16	PMC	-0.014688815138007039
sub-17	PMC	0.011009227198091361
sub-18	PMC	0.013059164631196824
sub-19	PMC	-0.01259126933394373
sub-20	PMC	-0.004697439450588363
sub-21	PMC	0.04298150894065957
sub-22	PMC	0.0001567707211036796
sub-23	PMC	-0.047626992316356885
sub-24	PMC	-0.014028647492263515
sub-25	PMC	-0.01541404511796654
sub-26	PMC	0.058710577529951534
sub-27	PMC	0.0309164840725414
sub-28	PMC	0.004028272062678382
sub-29	PMC	-0.01633762095221467
sub-30	PMC	-0.023607793684273137
sub-31	PMC	-0.06892620284621986
sub-32	PMC	-0.05453285060137309
sub-33	PMC	0.009414583194082409
sub-34	PMC	0.0002031931254939251
sub-35	PMC	-0.05998176615439848
sub-36	PMC	0.01020461126826778
sub-37	PMC	-0.017304846501520157
sub-38	PMC	-0.012859940139513734
sub-39	PMC	-0.02385452374736341
sub-40	PMC	-0.00800993948769454
sub-41	PMC	-0.0315989933927004
sub-42	PMC	-0.008274811485456472
sub-43	PMC	0.0017588644074765687
sub-44	PMC	0.015987458827598913
sub-45	PMC	0.004358036696799641
sub-46	PMC	-0.02360022592997496

[truncated: 1 more sheets: Figure_6c]
